# Supplementary material for: TSEN54 missense variant in Standard Schnauzers with leukodystrophy
Source: PLoS Genet. 2019 Oct 4;15(10):e1008411. doi: 10.1371/journal.pgen.1008411 (PMC6795476; doi:10.1371/journal.pgen.1008411)
Supplement: S1 File — (ZIP) [file pgen.1008411.s001.zip]

Archive with 2 entries (2 files):
- S1_File_genotypes.map
- S1_File_genotypes.ped
