# Supplementary material for: TSEN54 missense variant in Standard Schnauzers with leukodystrophy
Source: PLoS Genet. 2019 Oct 4;15(10):e1008411. doi: 10.1371/journal.pgen.1008411 (PMC6795476; doi:10.1371/journal.pgen.1008411)
Supplement: S1 Table — (XLSX) [file pgen.1008411.s002.xlsx]

## Sheet: Sheet1
S1 Table. Overview of examined dogs and results.
No.	Breed	Age	Sex	Clinical examination	Neurological signs	MRI brain	Necropsy brain	Genotype TSEN54:c.371G>A
1	Standard Schnauzer	4 weeks	male	failure to thrive	intracranial	leukoencephalopathy	leukodystrophy	A/A
2	Standard Schnauzer	4 weeks	female	failure to thrive	intracranial	n.a.	leukodystrophy	A/A
3	Standard Schnauzer	4 weeks	male	failure to thrive	intracranial	n.a.	leukodystrophy	A/A
4	Standard Schnauzer	4 weeks	male	failure to thrive	intracranial	n.a.	leukodystrophy	A/A
5	Standard Schnauzer	18 days	male	n.a.	n.a.	n.a.	leukodystrophy	A/A
6	Standard Schnauzer	17 days	female	n.a.	n.a.	n.a.	leukodystrophy	A/A
7	Standard Schnauzer	3 weeks	female	n.a.	n.a.	n.a.	leukodystrophy	A/A
8	Standard Schnauzer	18 days	male	n.a.	n.a.	n.a.	leukodystrophy	A/A
9	Standard Schnauzer	18 days	male	n.a.	n.a.	n.a.	leukodystrophy	A/A
10	Standard Schnauzer	11 days	male	n.a.	n.a.	n.a.	leukodystrophy	A/A
11	Standard Schnauzer	3 days	male	n.a.	n.a.	n.a.	leukodystrophy	A/A
12	Standard Schnauzer	3 days	male	n.a.	n.a.	n.a.	leukodystrophy	A/A
13	Standard Schnauzer	4 weeks	male	normal	normal	n.a.	n.a.	A/G
14	Standard Schnauzer	4 weeks	male	normal	normal	normal	n.a.	G/G
15	Standard Schnauzer	mother 1	female	normal	normal	n.a.	n.a.	A/G
16	Standard Schnauzer	mother 2	female	normal according to owner	normal according to owner	n.a.	n.a.	A/G
17	Standard Schnauzer	father 1	male	normal according to owner	normal according to owner	n.a.	n.a.	A/G
18	Standard Schnauzer	father 2	male	normal according to owner	normal according to owner	n.a.	n.a.	A/G
19	Standard Schnauzer	healthy littermate	female	normal according to owner	normal according to owner	n.a.	n.a.	G/G
20	Standard Schnauzer	healthy littermate	female	normal according to owner	normal according to owner	n.a.	n.a.	A/G
21	Standard Schnauzer	healthy littermate	male	normal according to owner	normal according to owner	n.a.	n.a.	A/G
22	Standard Schnauzer	healthy grandfather	male	normal according to owner	normal according to owner	n.a.	n.a.	A/G
23-39	Standard Schnauzer	population controls		n.a.	n.a.	n.a.	n.a.	A/G
40-381	Standard Schnauzer	population controls		n.a.	n.a.	n.a.	n.a.	G/G
382-1008	diverse	population controls		n.a.	n.a.	n.a.	n.a.	G/G
1009	Hovawart	4 weeks	male	n.a.	n.a.	n.a.	normal	n.a.
1010	German Pinscher	4 weeks	male	n.a.	n.a.	n.a.	normal	n.a.
1011	Havanese	4 weeks	female	n.a.	n.a.	n.a.	normal	n.a.
1012	French Bulldog	4 weeks	female	n.a.	n.a.	n.a.	normal	n.a.
1013	Chinese Crested	17 days	female	n.a.	n.a.	n.a.	normal	n.a.
1014	Golden Retriever	20 days	male	n.a.	n.a.	n.a.	normal	n.a.
1015	mixed breed	3 days	female	n.a.	n.a.	n.a.	normal	n.a.
1016	Golden Retriever	3 days	male	n.a.	n.a.	n.a.	normal	n.a.
