# Supplementary material for: TSEN54 missense variant in Standard Schnauzers with leukodystrophy
Source: PLoS Genet. 2019 Oct 4;15(10):e1008411. doi: 10.1371/journal.pgen.1008411 (PMC6795476; doi:10.1371/journal.pgen.1008411)
Supplement: S2 Table — (XLSX) [file pgen.1008411.s003.xlsx]

## Sheet: Homozygosity(Plink output)
S2 Table. Critical intervals of combined linkage analysis with homozygosity mapping.
Chromosome	Start	Stop	Size (bp)	SNP Start	SNP Stop
1	39083587	42790985	3707399	BICF2G630722999	BICF2S23233809
1	57676828	68334743	10657916	CHR1_57676828	BICF2P587845
3	53829346	54851645	1022300	CHR3_53829346	TIGRP2P46531_RS8655673
9	1	7939575	7939575		CHR9_7939575
13	49518296	49712494	194199	BICF2P1255877	BICF2P620060
13	54522493	57303411	2780919	BICF2P1118426	BICF2S2301762
32	5567784	7192117	1624334	CHR32_5567784	BICF2P1384802
37	13009633	14320318	1310686	BICF2P325458	BICF2P454604
		Total	29237328

## Sheet: Linkage analysis
Genome regions ≥ 1 Mb that showed positive LOD scores for linkage to leukodystrophy in two families
Combined linkage analysis for families 1 and 2	Chromosome	Start	Stop	Size (bp)	SNP Start	SNP Stop	Maximum LOD Score	Alpha
	1	39083587	68346039	29262453	BICF2G630722999	TIGRP2P7172_RS8565072	1.8278	1
	1	120958845	122678785	1719941	BICF2S23224364		1.8072	1
	3	52875229	55679182	2803954	BICF2P522834	TIGRP2P46709_RS8672244	1.8259	1
	8	63409979	68976102	5566124	BICF2S23048034	BICF2S23046950	1.8283	1
	9	1	7945263	7945263		BICF2P772589	1.7684	1
	13	49518296	60815903	11297608	BICF2P1255877	BICF2P502053	1.8283	1
	16	12977667	14089999	1112333	BICF2G630845969	BICF2P356978	1.7875	1
	32	5399877	14727058	9327182	BICF2S2299988	BICF2G630596925	1.8282	1
	37	11294927	21440467	10145541	BICF2P1236153	BICF2P462711	1.8269	1
			Total	79180399

## Sheet: Homozygosity map output
	POOL	FID	IID	PHE	CHR	SNP1	SNP2	BP1	BP2	KB	NSNP	NSIM	GRP
	S1	Fam_2	SM0016	2	38	BICF2P145088	BICF2P818655	17304414	18741655	1437.24	158	3	1
	S1	Fam_2	SM0018	2	38	BICF2P145088	BICF2P818655	17304414	18741655	1437.24	158	3	1
	S1	Fam_1	SM0011	2	38	BICF2G63072190	BICF2G63070615	15871881	17379765	1507.88	173	3	1
	S1	Fam_1	SM0010	2	38	CHR38_11821734	CHR38_23346705	11821734	23346705	11525	1365	3	1*
	S1	CON	4	04:00:00	38	BICF2P145088	BICF2G63070615	17304414	17379765	75.351	8	NA	NA
	S1	UNION	4	04:00:00	38	CHR38_11821734	CHR38_23346705	11821734	23346705	11525	1365	NA	NA
	S2	Fam_1	SM0010	2	38	CHR38_2197107	BICF2P241944	2197107	5284946	3087.84	300	3	1
	S2	Fam_2	SM0016	2	38	BICF2P236970	CHR38_2249419	1236769	2249419	1012.65	127	3	1
	S2	Fam_1	SM0011	2	38	BICF2S23126165	BICF2P1341464	17451	9041392	9023.94	883	3	1
	S2	Fam_2	SM0018	2	38	BICF2S23126165	CHR38_2249419	17451	2249419	2231.97	281	3	1*
	S2	CON	4	04:00:00	38	CHR38_2197107	CHR38_2249419	2197107	2249419	52.312	12	NA	NA
	S2	UNION	4	04:00:00	38	BICF2S23126165	BICF2P1341464	17451	9041392	9023.94	883	NA	NA
	S3	Fam_1	SM0011	2	37	BICF2S24117786	BICF2P565636	26884798	28086817	1202.02	132	1	1
	S3	Fam_1	SM0010	2	37	BICF2S24117786	BICF2P565636	26884798	28086817	1202.02	132	1	1*
	S3	Fam_2	SM0018	2	37	BICF2P454519	BICF2G630136177	27063021	30897806	3834.78	455	0	2*
	S3	Fam_2	SM0016	2	37	BICF2G630132559	BICF2G630134567	27231534	29163837	1932.3	216	0	3*
	S3	CON	4	04:00:00	37	BICF2G630132559	BICF2P565636	27231534	28086817	855.283	96	NA	NA
	S3	UNION	4	04:00:00	37	BICF2S24117786	BICF2G630136177	26884798	30897806	4013.01	476	NA	NA
	S4	Fam_2	SM0018	2	37	BICF2P824068	TIGRP2P421200_RS9202512	21806836	23659005	1852.17	207	3	1*
	S4	Fam_1	SM0011	2	37	BICF2P1160863	BICF2P260917	19204961	24302502	5097.54	482	2	1
	S4	Fam_1	SM0010	2	37	BICF2P1160863	BICF2P260917	19204961	24302502	5097.54	482	2	1
	S4	Fam_2	SM0016	2	37	BICF2P352823	BICF2P113727	17470414	26114197	8643.78	903	1	1
	S4	CON	4	04:00:00	37	BICF2P824068	TIGRP2P421200_RS9202512	21806836	23659005	1852.17	207	NA	NA
	S4	UNION	4	04:00:00	37	BICF2P352823	BICF2P113727	17470414	26114197	8643.78	903	NA	NA
	S5	Fam_2	SM0016	2	37	BICF2P352823	BICF2P113727	17470414	26114197	8643.78	903	1	1
	S5	Fam_2	SM0018	2	37	BICF2P352823	BICF2S23535973	17470414	21576415	4106	356	1	1*
	S5	Fam_1	SM0011	2	37	BICF2P1160863	BICF2P260917	19204961	24302502	5097.54	482	1	2
	S5	Fam_1	SM0010	2	37	BICF2P1160863	BICF2P260917	19204961	24302502	5097.54	482	1	2*
	S5	CON	4	04:00:00	37	BICF2P1160863	BICF2S23535973	19204961	21576415	2371.45	195	NA	NA
	S5	UNION	4	04:00:00	37	BICF2P352823	BICF2P113727	17470414	26114197	8643.78	903	NA	NA
	S6	Fam_1	SM0011	2	37	BICF2P325458	BICF2P454604	13009633	14320318	1310.68	124	3	1
	S6	Fam_1	SM0010	2	37	BICF2P325458	BICF2P454604	13009633	14320318	1310.68	124	3	1
	S6	Fam_2	SM0016	2	37	CHR37_9131384	CHR37_15288040	9131384	15288040	6156.66	609	3	1
	S6	Fam_2	SM0018	2	37	CHR37_9131384	CHR37_15288040	9131384	15288040	6156.66	609	3	1*
	S6	CON	4	04:00:00	37	BICF2P325458	BICF2P454604	13009633	14320318	1310.68	124	NA	NA
	S6	UNION	4	04:00:00	37	CHR37_9131384	CHR37_15288040	9131384	15288040	6156.66	609	NA	NA
	S7	Fam_2	SM0018	2	36	BICF2G630757671	BICF2G630755702	26899401	28605209	1705.81	186	1	1
	S7	Fam_2	SM0016	2	36	BICF2P789551	BICF2G630756528	23887684	27819567	3931.88	385	1	1*
	S7	Fam_1	SM0011	2	36	BICF2P980238	BICF2G630756575	24626791	27788083	3161.29	315	1	2
	S7	Fam_1	SM0010	2	36	BICF2P980238	BICF2G630756575	24626791	27788083	3161.29	315	1	2*
	S7	CON	4	04:00:00	36	BICF2G630757671	BICF2G630756575	26899401	27788083	888.682	84	NA	NA
	S7	UNION	4	04:00:00	36	BICF2P789551	BICF2G630755702	23887684	28605209	4717.52	485	NA	NA
	S8	Fam_2	SM0018	2	33	BICF2G63075491	TIGRP2P390537_RS8584881	29622597	30754187	1131.59	128	3	1*
	S8	Fam_1	SM0011	2	33	BICF2P981387	BICF2G63075440	28301805	29722773	1420.97	177	2	1
	S8	Fam_1	SM0010	2	33	BICF2P981387	BICF2G63075440	28301805	29722773	1420.97	177	2	1
	S8	Fam_2	SM0016	2	33	BICF2G63076124	TIGRP2P390847_RS8628478	27938695	31361794	3423.1	420	1	1
	S8	CON	4	04:00:00	33	BICF2G63075491	BICF2G63075440	29622597	29722773	100.176	11	NA	NA
	S8	UNION	4	04:00:00	33	BICF2G63076124	TIGRP2P390847_RS8628478	27938695	31361794	3423.1	420	NA	NA
	S9	Fam_1	SM0011	2	33	CHR33_23317565	BICF2S22961600	23317565	27098814	3781.25	429	3	1
	S9	Fam_1	SM0010	2	33	CHR33_23317565	BICF2S22961600	23317565	27098814	3781.25	429	3	1
	S9	Fam_2	SM0016	2	33	BICF2G63078066	TIGRP2P389616_RS8597326	23004172	25484106	2479.93	266	3	1
	S9	Fam_2	SM0018	2	33	CHR33_16653076	BICF2P580985	16653076	27476847	10823.8	1134	3	1*
	S9	CON	4	04:00:00	33	CHR33_23317565	TIGRP2P389616_RS8597326	23317565	25484106	2166.54	222	NA	NA
	S9	UNION	4	04:00:00	33	CHR33_16653076	BICF2P580985	16653076	27476847	10823.8	1134	NA	NA
	S10	Fam_1	SM0011	2	33	BICF2G630244274	BICF2G630245545	1066258	3251853	2185.59	181	3	1
	S10	Fam_1	SM0010	2	33	BICF2G630244274	BICF2G630245545	1066258	3251853	2185.59	181	3	1
	S10	Fam_2	SM0018	2	33	TIGRP2P384686_RS9041645	BICF2P300217	624	11025791	11025.2	998	3	1
	S10	Fam_2	SM0016	2	33	TIGRP2P384686_RS9041645	BICF2G630247736	624	8210287	8209.66	749	3	1*
	S10	CON	4	04:00:00	33	BICF2G630244274	BICF2G630245545	1066258	3251853	2185.59	181	NA	NA
	S10	UNION	4	04:00:00	33	TIGRP2P384686_RS9041645	BICF2P300217	624	11025791	11025.2	998	NA	NA
	S11	Fam_2	SM0016	2	32	CHR32_5567784	BICF2P713102	5567784	9449568	3881.78	376	3	1
	S11	Fam_2	SM0018	2	32	CHR32_5567784	BICF2P713102	5567784	9449568	3881.78	376	3	1
	S11	Fam_1	SM0011	2	32	BICF2G630600350	BICF2P1384802	5230848	7192117	1961.27	202	3	1
	S11	Fam_1	SM0010	2	32	BICF2G630600350	BICF2P1384802	5230848	7192117	1961.27	202	3	1*
	S11	CON	4	04:00:00	32	CHR32_5567784	BICF2P1384802	5567784	7192117	1624.33	176	NA	NA
	S11	UNION	4	04:00:00	32	BICF2G630600350	BICF2P713102	5230848	9449568	4218.72	402	NA	NA
	S12	Fam_1	SM0011	2	30	TIGRP2P371308_RS8690587	BICF2G630399859	29926982	32011553	2084.57	208	3	1
	S12	Fam_1	SM0010	2	30	CHR30_29745904	BICF2G630400366	29745904	31120601	1374.7	135	3	1
	S12	Fam_2	SM0018	2	30	CHR30_29745904	BICF2G630400366	29745904	31120601	1374.7	135	3	1
	S12	Fam_2	SM0016	2	30	BICF2P18038	BICF2G630400366	28216843	31120601	2903.76	313	3	1*
	S12	CON	4	04:00:00	30	TIGRP2P371308_RS8690587	BICF2G630400366	29926982	31120601	1193.62	115	NA	NA
	S12	UNION	4	04:00:00	30	BICF2P18038	BICF2G630399859	28216843	32011553	3794.71	406	NA	NA
	S13	Fam_2	SM0018	2	26	BICF2G630803597	BICF2P978745	13586453	16083569	2497.12	256	3	1
	S13	Fam_1	SM0010	2	26	BICF2P226878	TIGRP2P338211_RS8576151	12434666	13654850	1220.18	119	3	1*
	S13	Fam_2	SM0016	2	26	BICF2G630805444	BICF2P978745	11024803	16083569	5058.77	499	2	1
	S13	Fam_1	SM0011	2	26	BICF2S23123266	BICF2P884676	6964538	15686548	8722.01	886	2	1
	S13	CON	4	04:00:00	26	BICF2G630803597	TIGRP2P338211_RS8576151	13586453	13654850	68.397	9	NA	NA
	S13	UNION	4	04:00:00	26	BICF2S23123266	BICF2P978745	6964538	16083569	9119.03	920	NA	NA
	S14	Fam_2	SM0018	2	25	BICF2P1261378	TIGRP2P330341_RS9098648	33954235	37643374	3689.14	399	3	1
	S14	Fam_1	SM0010	2	25	BICF2G63099114	BICF2P1130452	30671735	38804712	8132.98	829	3	1
	S14	Fam_1	SM0011	2	25	BICF2G63098106	BICF2P345921	29799218	38044689	8245.47	864	3	1
	S14	Fam_2	SM0016	2	25	BICF2G63098106	BICF2P345921	29799218	38044689	8245.47	864	3	1*
	S14	CON	4	04:00:00	25	BICF2P1261378	TIGRP2P330341_RS9098648	33954235	37643374	3689.14	399	NA	NA
	S14	UNION	4	04:00:00	25	BICF2G63098106	BICF2P1130452	29799218	38804712	9005.49	935	NA	NA
	S15	Fam_1	SM0010	2	25	BICF2G63099114	BICF2P1130452	30671735	38804712	8132.98	829	3	1
	S15	Fam_1	SM0011	2	25	BICF2G63098106	BICF2P345921	29799218	38044689	8245.47	864	3	1
	S15	Fam_2	SM0016	2	25	BICF2G63098106	BICF2P345921	29799218	38044689	8245.47	864	3	1
	S15	Fam_2	SM0018	2	25	BICF2G63098106	BICF2G630101947	29799218	33724641	3925.42	408	3	1*
	S15	CON	4	04:00:00	25	BICF2G63099114	BICF2G630101947	30671735	33724641	3052.91	302	NA	NA
	S15	UNION	4	04:00:00	25	BICF2G63098106	BICF2P1130452	29799218	38804712	9005.49	935	NA	NA
	S16	Fam_2	SM0016	2	24	TIGRP2P317941_RS8848667	BICF2S23241344	35046532	39509265	4462.73	461	3	1
	S16	Fam_1	SM0011	2	24	BICF2P641764	BICF2S23241344	32150598	39509265	7358.67	767	3	1
	S16	Fam_2	SM0018	2	24	BICF2G630506704	BICF2P752055	15086935	40090805	25003.9	2670	3	1
	S16	Fam_1	SM0010	2	24	BICF2G630508219	BICF2P959823	13288180	44842070	31553.9	3327	3	1*
	S16	CON	4	04:00:00	24	TIGRP2P317941_RS8848667	BICF2S23241344	35046532	39509265	4462.73	461	NA	NA
	S16	UNION	4	04:00:00	24	BICF2G630508219	BICF2P959823	13288180	44842070	31553.9	3327	NA	NA
	S17	Fam_2	SM0018	2	24	BICF2G630506704	BICF2P752055	15086935	40090805	25003.9	2670	3	1
	S17	Fam_2	SM0016	2	24	BICF2S2336708	CHR24_24820605	13559593	24820605	11261	1205	3	1
	S17	Fam_1	SM0011	2	24	BICF2G630508219	CHR24_24819623	13288180	24819623	11531.4	1233	3	1
	S17	Fam_1	SM0010	2	24	BICF2G630508219	BICF2P959823	13288180	44842070	31553.9	3327	3	1*
	S17	CON	4	04:00:00	24	BICF2G630506704	CHR24_24819623	15086935	24819623	9732.69	1072	NA	NA
	S17	UNION	4	04:00:00	24	BICF2G630508219	BICF2P959823	13288180	44842070	31553.9	3327	NA	NA
	S18	Fam_1	SM0011	2	23	BICF2G630364437	BICF2S23715111	49214497	50360176	1145.68	114	3	1
	S18	Fam_1	SM0010	2	23	BICF2G630364437	BICF2S23715111	49214497	50360176	1145.68	114	3	1
	S18	Fam_2	SM0016	2	23	BICF2G630367528	BICF2P374432	46496595	52291577	5794.98	578	3	1
	S18	Fam_2	SM0018	2	23	BICF2G630367528	BICF2P374432	46496595	52291577	5794.98	578	3	1*
	S18	CON	4	04:00:00	23	BICF2G630364437	BICF2S23715111	49214497	50360176	1145.68	114	NA	NA
	S18	UNION	4	04:00:00	23	BICF2G630367528	BICF2P374432	46496595	52291577	5794.98	578	NA	NA
	S19	Fam_1	SM0011	2	23	BICF2G630388658	TIGRP2P299989_RS8783011	10147616	11871255	1723.64	161	3	1
	S19	Fam_1	SM0010	2	23	CHR23_7296632	TIGRP2P299989_RS8783011	7296632	11871255	4574.62	477	3	1
	S19	Fam_2	SM0016	2	23	BICF2P653617	TIGRP2P299989_RS8783011	7419	11871255	11863.8	1090	3	1
	S19	Fam_2	SM0018	2	23	BICF2P653617	TIGRP2P299989_RS8783011	7419	11871255	11863.8	1090	3	1*
	S19	CON	4	04:00:00	23	BICF2G630388658	TIGRP2P299989_RS8783011	10147616	11871255	1723.64	161	NA	NA
	S19	UNION	4	04:00:00	23	BICF2P653617	TIGRP2P299989_RS8783011	7419	11871255	11863.8	1090	NA	NA
	S20	Fam_1	SM0010	2	23	CHR23_7296632	TIGRP2P299989_RS8783011	7296632	11871255	4574.62	477	3	1
	S20	Fam_1	SM0011	2	23	TIGRP2P310209_RS8887737	CHR23_8211778	6630272	8211778	1581.51	196	3	1
	S20	Fam_2	SM0016	2	23	BICF2P653617	TIGRP2P299989_RS8783011	7419	11871255	11863.8	1090	3	1
	S20	Fam_2	SM0018	2	23	BICF2P653617	TIGRP2P299989_RS8783011	7419	11871255	11863.8	1090	3	1*
	S20	CON	4	04:00:00	23	CHR23_7296632	CHR23_8211778	7296632	8211778	915.146	113	NA	NA
	S20	UNION	4	04:00:00	23	BICF2P653617	TIGRP2P299989_RS8783011	7419	11871255	11863.8	1090	NA	NA
	S21	Fam_1	SM0011	2	22	CHRUN_JH373295_1257	BICF2G630319331	2390	13863609	13861.2	1155	3	1
	S21	Fam_1	SM0010	2	22	CHRUN_JH373295_1257	TIGRP2P290711_RS8887847	2390	21137815	21135.4	1756	3	1
	S21	Fam_2	SM0016	2	22	CHRUN_JH373295_1257	TIGRP2P290711_RS8887847	2390	21137815	21135.4	1756	3	1
	S21	Fam_2	SM0018	2	22	CHRUN_JH373295_1257	TIGRP2P290711_RS8887847	2390	21137815	21135.4	1756	3	1*
	S21	CON	4	04:00:00	22	CHRUN_JH373295_1257	BICF2G630319331	2390	13863609	13861.2	1155	NA	NA
	S21	UNION	4	04:00:00	22	CHRUN_JH373295_1257	TIGRP2P290711_RS8887847	2390	21137815	21135.4	1756	NA	NA
	S22	Fam_1	SM0011	2	20	BICF2P336117	BICF2P1457928	48181642	51232698	3051.06	401	3	1
	S22	Fam_2	SM0018	2	20	CHR20_46933248	BICF2P900996	46933248	52904741	5971.49	806	3	1
	S22	Fam_2	SM0016	2	20	CHR20_45069751	BICF2P900996	45069751	52904741	7834.99	1081	3	1
	S22	Fam_1	SM0010	2	20	CHR20_45069751	CHR20_52329079	45069751	52329079	7259.33	987	3	1*
	S22	CON	4	04:00:00	20	BICF2P336117	BICF2P1457928	48181642	51232698	3051.06	401	NA	NA
	S22	UNION	4	04:00:00	20	CHR20_45069751	BICF2P900996	45069751	52904741	7834.99	1081	NA	NA
	S23	Fam_2	SM0016	2	19	BICF2G63042974	BICF2S23158513	20359702	32553791	12194.1	1079	3	1
	S23	Fam_2	SM0018	2	19	BICF2G63042974	BICF2S23158513	20359702	32553791	12194.1	1079	3	1
	S23	Fam_1	SM0011	2	19	BICF2G63042974	BICF2P452363	20359702	28860769	8501.07	720	3	1
	S23	Fam_1	SM0010	2	19	BICF2G63040030	BICF2S22963129	16558257	33217376	16659.1	1450	3	1*
	S23	CON	4	04:00:00	19	BICF2G63042974	BICF2P452363	20359702	28860769	8501.07	720	NA	NA
	S23	UNION	4	04:00:00	19	BICF2G63040030	BICF2S22963129	16558257	33217376	16659.1	1450	NA	NA
	S24	Fam_1	SM0011	2	19	BICF2G63040030	CHR19_19841015	16558257	19841015	3282.76	291	3	1
	S24	Fam_1	SM0010	2	19	BICF2G63040030	BICF2S22963129	16558257	33217376	16659.1	1450	3	1
	S24	Fam_2	SM0016	2	19	CHR19_10104	CHR19_19841015	10104	19841015	19830.9	1613	3	1
	S24	Fam_2	SM0018	2	19	CHR19_10104	CHR19_19841015	10104	19841015	19830.9	1613	3	1*
	S24	CON	4	04:00:00	19	BICF2G63040030	CHR19_19841015	16558257	19841015	3282.76	291	NA	NA
	S24	UNION	4	04:00:00	19	CHR19_10104	BICF2S22963129	10104	33217376	33207.3	2772	NA	NA
	S25	Fam_1	SM0011	2	19	BICF2G63035917	BICF2G63039000	9308230	15334999	6026.77	497	3	1
	S25	Fam_1	SM0010	2	19	BICF2G63035917	BICF2G63039000	9308230	15334999	6026.77	497	3	1
	S25	Fam_2	SM0016	2	19	CHR19_10104	CHR19_19841015	10104	19841015	19830.9	1613	3	1
	S25	Fam_2	SM0018	2	19	CHR19_10104	CHR19_19841015	10104	19841015	19830.9	1613	3	1*
	S25	CON	4	04:00:00	19	BICF2G63035917	BICF2G63039000	9308230	15334999	6026.77	497	NA	NA
	S25	UNION	4	04:00:00	19	CHR19_10104	CHR19_19841015	10104	19841015	19830.9	1613	NA	NA
	S26	Fam_1	SM0011	2	19	TIGRP2P258911_RS8630472	BICF2P1392654	1866250	3337002	1470.75	118	3	1
	S26	Fam_1	SM0010	2	19	TIGRP2P258911_RS8630472	BICF2P1392654	1866250	3337002	1470.75	118	3	1
	S26	Fam_2	SM0016	2	19	CHR19_10104	CHR19_19841015	10104	19841015	19830.9	1613	3	1
	S26	Fam_2	SM0018	2	19	CHR19_10104	CHR19_19841015	10104	19841015	19830.9	1613	3	1*
	S26	CON	4	04:00:00	19	TIGRP2P258911_RS8630472	BICF2P1392654	1866250	3337002	1470.75	118	NA	NA
	S26	UNION	4	04:00:00	19	CHR19_10104	CHR19_19841015	10104	19841015	19830.9	1613	NA	NA
	S27	Fam_1	SM0011	2	18	BICF2P691923	BICF2G630695693	36870041	38772438	1902.4	229	2	1
	S27	Fam_1	SM0010	2	18	BICF2P699887	BICF2G630695693	33520370	38772438	5252.07	572	2	1
	S27	Fam_2	SM0018	2	18	TIGRP2P245236_RS8831615	BICF2P103218	24837633	37646146	12808.5	1240	2	1*
	S27	Fam_2	SM0016	2	18	CHR18_37073211	CHR18_46878032	37073211	46878032	9804.82	1164	0	2*
	S27	CON	4	04:00:00	18	CHR18_37073211	BICF2P103218	37073211	37646146	572.935	58	NA	NA
	S27	UNION	4	04:00:00	18	TIGRP2P245236_RS8831615	CHR18_46878032	24837633	46878032	22040.4	2346	NA	NA
	S28	Fam_1	SM0011	2	17	CHR17_24784883	BICF2G630213907	24784883	26845537	2060.65	195	3	1
	S28	Fam_2	SM0016	2	17	BICF2S2371979	BICF2S23755960	23693790	64281982	40588.2	4015	3	1
	S28	Fam_2	SM0018	2	17	BICF2G630218856	BICF2G630212639	12855847	28617768	15761.9	1525	3	1
	S28	Fam_1	SM0010	2	17	BICF2P1369289	BICF2G630212639	51048	28617768	28566.7	2721	3	1*
	S28	CON	4	04:00:00	17	CHR17_24784883	BICF2G630213907	24784883	26845537	2060.65	195	NA	NA
	S28	UNION	4	04:00:00	17	BICF2P1369289	BICF2S23755960	51048	64281982	64230.9	6281	NA	NA
	S29	Fam_1	SM0011	2	16	TIGRP2P226248_RS9255260	BICF2S23223605	56981636	59521047	2539.41	203	3	1
	S29	Fam_2	SM0016	2	16	TIGRP2P226248_RS9255260	BICF2S23223605	56981636	59521047	2539.41	203	3	1
	S29	Fam_2	SM0018	2	16	BICF2P474493	BICF2S23223605	56612903	59521047	2908.14	227	3	1
	S29	Fam_1	SM0010	2	16	TIGRP2P226578_RS8725387	BICF2S23223605	56117449	59521047	3403.6	271	3	1*
	S29	CON	4	04:00:00	16	TIGRP2P226248_RS9255260	BICF2S23223605	56981636	59521047	2539.41	203	NA	NA
	S29	UNION	4	04:00:00	16	TIGRP2P226578_RS8725387	BICF2S23223605	56117449	59521047	3403.6	271	NA	NA
	S30	Fam_2	SM0018	2	15	BICF2P935864	BICF2G630432720	26307837	30283687	3975.85	329	3	1
	S30	Fam_2	SM0016	2	15	BICF2G630441499	BICF2G630432720	14157578	30283687	16126.1	1465	3	1
	S30	Fam_1	SM0011	2	15	TIGRP2P208023_RS9062185	TIGRP2P198306_RS8628042	23199	26823754	26800.6	2336	3	1
	S30	Fam_1	SM0010	2	15	TIGRP2P208023_RS9062185	TIGRP2P198306_RS8628042	23199	26823754	26800.6	2336	3	1*
	S30	CON	4	04:00:00	15	BICF2P935864	TIGRP2P198306_RS8628042	26307837	26823754	515.917	50	NA	NA
	S30	UNION	4	04:00:00	15	TIGRP2P208023_RS9062185	BICF2G630432720	23199	30283687	30260.5	2615	NA	NA
	S31	Fam_1	SM0011	2	14	BICF2G630521871	BICF2P92536	12052862	14151317	2098.45	189	3	1
	S31	Fam_1	SM0010	2	14	BICF2G630521871	BICF2P92536	12052862	14151317	2098.45	189	3	1
	S31	Fam_2	SM0018	2	14	BICF2G630521871	BICF2G630523115	12052862	13905624	1852.76	166	3	1
	S31	Fam_2	SM0016	2	14	BICF2P1153029	BICF2G630523115	5570363	13905624	8335.26	727	3	1*
	S31	CON	4	04:00:00	14	BICF2G630521871	BICF2G630523115	12052862	13905624	1852.76	166	NA	NA
	S31	UNION	4	04:00:00	14	BICF2P1153029	BICF2P92536	5570363	14151317	8580.95	750	NA	NA
	S32	Fam_1	SM0011	2	14	BICF2P565160	BICF2G630520585	7763162	9976888	2213.73	205	3	1
	S32	Fam_1	SM0010	2	14	BICF2P565160	BICF2G630520585	7763162	9976888	2213.73	205	3	1
	S32	Fam_2	SM0018	2	14	BICF2P565160	BICF2G630520585	7763162	9976888	2213.73	205	3	1
	S32	Fam_2	SM0016	2	14	BICF2P1153029	BICF2G630523115	5570363	13905624	8335.26	727	3	1*
	S32	CON	4	04:00:00	14	BICF2P565160	BICF2G630520585	7763162	9976888	2213.73	205	NA	NA
	S32	UNION	4	04:00:00	14	BICF2P1153029	BICF2G630523115	5570363	13905624	8335.26	727	NA	NA
	S33	Fam_1	SM0011	2	13	BICF2P1118426	BICF2S23021851	54522493	59128601	4606.11	396	3	1
	S33	Fam_1	SM0010	2	13	BICF2P1118426	BICF2S23021851	54522493	59128601	4606.11	396	3	1
	S33	Fam_2	SM0016	2	13	BICF2P1118426	BICF2S2301762	54522493	57303411	2780.92	224	3	1
	S33	Fam_2	SM0018	2	13	BICF2P1118426	BICF2S2301762	54522493	57303411	2780.92	224	3	1*
	S33	CON	4	04:00:00	13	BICF2P1118426	BICF2S2301762	54522493	57303411	2780.92	224	NA	NA
	S33	UNION	4	04:00:00	13	BICF2P1118426	BICF2S23021851	54522493	59128601	4606.11	396	NA	NA
	S34	Fam_2	SM0016	2	13	BICF2P802787	BICF2P29659	45607912	51011924	5404.01	475	3	1
	S34	Fam_2	SM0018	2	13	BICF2P1266094	BICF2P29659	45542830	51011924	5469.09	481	3	1
	S34	Fam_1	SM0011	2	13	BICF2G630662092	BICF2P620060	32722125	49712494	16990.4	1594	3	1
	S34	Fam_1	SM0010	2	13	BICF2G630662092	BICF2P620060	32722125	49712494	16990.4	1594	3	1*
	S34	CON	4	04:00:00	13	BICF2P802787	BICF2P620060	45607912	49712494	4104.58	380	NA	NA
	S34	UNION	4	04:00:00	13	BICF2G630662092	BICF2P29659	32722125	51011924	18289.8	1689	NA	NA
	S35	Fam_1	SM0011	2	13	BICF2G630662092	BICF2P620060	32722125	49712494	16990.4	1594	3	1
	S35	Fam_1	SM0010	2	13	BICF2G630662092	BICF2P620060	32722125	49712494	16990.4	1594	3	1
	S35	Fam_2	SM0018	2	13	BICF2P554457	TIGRP2P177960_RS8620783	17263391	42013919	24750.5	2331	3	1
	S35	Fam_2	SM0016	2	13	BICF2G630602134	TIGRP2P177960_RS8620783	36250	42013919	41977.7	3845	3	1*
	S35	CON	4	04:00:00	13	BICF2G630662092	TIGRP2P177960_RS8620783	32722125	42013919	9291.79	869	NA	NA
	S35	UNION	4	04:00:00	13	BICF2G630602134	BICF2P620060	36250	49712494	49676.2	4570	NA	NA
	S36	Fam_2	SM0018	2	13	BICF2P554457	TIGRP2P177960_RS8620783	17263391	42013919	24750.5	2331	3	1
	S36	Fam_2	SM0016	2	13	BICF2G630602134	TIGRP2P177960_RS8620783	36250	42013919	41977.7	3845	3	1
	S36	Fam_1	SM0011	2	13	BICF2G630602134	BICF2G630617594	36250	26196500	26160.2	2363	3	1
	S36	Fam_1	SM0010	2	13	BICF2G630602134	BICF2G630617594	36250	26196500	26160.2	2363	3	1*
	S36	CON	4	04:00:00	13	BICF2P554457	BICF2G630617594	17263391	26196500	8933.11	849	NA	NA
	S36	UNION	4	04:00:00	13	BICF2G630602134	TIGRP2P177960_RS8620783	36250	42013919	41977.7	3845	NA	NA
	S37	Fam_2	SM0016	2	13	BICF2G630602134	TIGRP2P177960_RS8620783	36250	42013919	41977.7	3845	3	1
	S37	Fam_1	SM0011	2	13	BICF2G630602134	BICF2G630617594	36250	26196500	26160.2	2363	3	1
	S37	Fam_1	SM0010	2	13	BICF2G630602134	BICF2G630617594	36250	26196500	26160.2	2363	3	1
	S37	Fam_2	SM0018	2	13	BICF2G630602134	BICF2P395257	36250	15850439	15814.2	1383	3	1*
	S37	CON	4	04:00:00	13	BICF2G630602134	BICF2P395257	36250	15850439	15814.2	1383	NA	NA
	S37	UNION	4	04:00:00	13	BICF2G630602134	TIGRP2P177960_RS8620783	36250	42013919	41977.7	3845	NA	NA
	S38	Fam_1	SM0010	2	11	BICF2P905900	CHR11_68349222	64808477	68349222	3540.74	364	3	1
	S38	Fam_2	SM0018	2	11	BICF2P905900	BICF2S23715971	64808477	66251348	1442.87	155	3	1
	S38	Fam_2	SM0016	2	11	BICF2P518199	BICF2P757296	64409367	72822853	8413.49	843	3	1
	S38	Fam_1	SM0011	2	11	BICF2P518199	CHR11_68349222	64409367	68349222	3939.86	395	3	1*
	S38	CON	4	04:00:00	11	BICF2P905900	BICF2S23715971	64808477	66251348	1442.87	155	NA	NA
	S38	UNION	4	04:00:00	11	BICF2P518199	BICF2P757296	64409367	72822853	8413.49	843	NA	NA
	S39	Fam_1	SM0010	2	10	CHR10_11714701	CHR10_25522198	11714701	25522198	13807.5	1311	3	1
	S39	Fam_2	SM0018	2	10	BICF2G630668912	BICF2P44428	9645496	37545616	27900.1	2717	3	1
	S39	Fam_2	SM0016	2	10	BICF2G630668912	BICF2G630483060	9645496	30260930	20615.4	2028	3	1
	S39	Fam_1	SM0011	2	10	BICF2S23113007	BICF2P34890	9484732	22352359	12867.6	1172	3	1*
	S39	CON	4	04:00:00	10	CHR10_11714701	BICF2P34890	11714701	22352359	10637.7	969	NA	NA
	S39	UNION	4	04:00:00	10	BICF2S23113007	BICF2P44428	9484732	37545616	28060.9	2734	NA	NA
	S40	Fam_1	SM0011	2	9	BICF2P309837	BICF2G630827582	3493	16697732	16694.2	1636	3	1
	S40	Fam_2	SM0016	2	9	BICF2P309837	BICF2G630827582	3493	16697732	16694.2	1636	3	1
	S40	Fam_2	SM0018	2	9	BICF2P309837	BICF2G630827582	3493	16697732	16694.2	1636	3	1
	S40	Fam_1	SM0010	2	9	BICF2P309837	CHR9_7939575	3493	7939575	7936.08	816	3	1*
	S40	CON	4	04:00:00	9	BICF2P309837	CHR9_7939575	3493	7939575	7936.08	816	NA	NA
	S40	UNION	4	04:00:00	9	BICF2P309837	BICF2G630827582	3493	16697732	16694.2	1636	NA	NA
	S41	Fam_1	SM0011	2	7	BICF2P1320224	BICF2S23135952	63302820	74259960	10957.1	1043	1	1
	S41	Fam_1	SM0010	2	7	BICF2P1320224	BICF2P1276122	63302820	71644165	8341.34	803	1	1*
	S41	Fam_2	SM0016	2	7	BICF2G63083750	BICF2S23516785	65959794	72329378	6369.58	581	1	2
	S41	Fam_2	SM0018	2	7	BICF2G63083750	BICF2S23219029	65959794	71723689	5763.9	526	1	2*
	S41	CON	4	04:00:00	7	BICF2G63083750	BICF2P1276122	65959794	71644165	5684.37	521	NA	NA
	S41	UNION	4	04:00:00	7	BICF2P1320224	BICF2S23135952	63302820	74259960	10957.1	1043	NA	NA
	S42	Fam_2	SM0016	2	7	BICF2P1319542	BICF2P1423982	44807043	52010583	7203.54	612	1	1
	S42	Fam_2	SM0018	2	7	BICF2P1319542	BICF2P1423982	44807043	52010583	7203.54	612	1	1*
	S42	Fam_1	SM0011	2	7	BICF2S23035511	BICF2P327093	46487319	52104648	5617.33	461	1	2
	S42	Fam_1	SM0010	2	7	BICF2S23035511	BICF2P327093	46487319	52104648	5617.33	461	1	2*
	S42	CON	4	04:00:00	7	BICF2S23035511	BICF2P1423982	46487319	52010583	5523.26	454	NA	NA
	S42	UNION	4	04:00:00	7	BICF2P1319542	BICF2P327093	44807043	52104648	7297.6	619	NA	NA
	S43	Fam_1	SM0011	2	7	TIGRP2P99274_RS9158402	BICF2S23741513	4133845	8570771	4436.93	500	1	1
	S43	Fam_1	SM0010	2	7	TIGRP2P99274_RS9158402	BICF2S23741513	4133845	8570771	4436.93	500	1	1*
	S43	Fam_2	SM0016	2	7	BICF2S2336345	TIGRP2P93624_RS8578689	416	23748305	23747.9	2305	0	2*
	S43	Fam_2	SM0018	2	7	BICF2P1136203	BICF2G630551580	7619685	11957885	4338.2	430	0	3*
	S43	CON	4	04:00:00	7	BICF2P1136203	BICF2S23741513	7619685	8570771	951.086	104	NA	NA
	S43	UNION	4	04:00:00	7	BICF2S2336345	TIGRP2P93624_RS8578689	416	23748305	23747.9	2305	NA	NA
	S44	Fam_2	SM0018	2	6	TIGRP2P87938_RS8513787	BICF2P185141	64069585	70963470	6893.89	637	3	1
	S44	Fam_2	SM0016	2	6	TIGRP2P87938_RS8513787	BICF2S23529473	64069585	69427422	5357.84	472	3	1
	S44	Fam_1	SM0010	2	6	BICF2P950275	BICF2G630572418	57271663	65849064	8577.4	818	3	1
	S44	Fam_1	SM0011	2	6	BICF2G630573575	BICF2P1259755	54391817	64393994	10002.2	984	3	1*
	S44	CON	4	04:00:00	6	TIGRP2P87938_RS8513787	BICF2P1259755	64069585	64393994	324.409	28	NA	NA
	S44	UNION	4	04:00:00	6	BICF2G630573575	BICF2P185141	54391817	70963470	16571.7	1593	NA	NA
	S45	Fam_2	SM0016	2	6	BICF2P558739	BICF2S23252692	58960364	60305778	1345.41	132	3	1
	S45	Fam_2	SM0018	2	6	BICF2P558739	BICF2S23252692	58960364	60305778	1345.41	132	3	1
	S45	Fam_1	SM0010	2	6	BICF2P950275	BICF2G630572418	57271663	65849064	8577.4	818	3	1
	S45	Fam_1	SM0011	2	6	BICF2G630573575	BICF2P1259755	54391817	64393994	10002.2	984	3	1*
	S45	CON	4	04:00:00	6	BICF2P558739	BICF2S23252692	58960364	60305778	1345.41	132	NA	NA
	S45	UNION	4	04:00:00	6	BICF2G630573575	BICF2G630572418	54391817	65849064	11457.2	1110	NA	NA
	S46	Fam_1	SM0010	2	6	BICF2P950275	BICF2G630572418	57271663	65849064	8577.4	818	3	1
	S46	Fam_1	SM0011	2	6	BICF2G630573575	BICF2P1259755	54391817	64393994	10002.2	984	3	1
	S46	Fam_2	SM0016	2	6	BICF2G630573889	BICF2P814778	53907430	58171005	4263.57	419	3	1
	S46	Fam_2	SM0018	2	6	BICF2P802024	BICF2P814778	53201191	58171005	4969.81	474	3	1*
	S46	CON	4	04:00:00	6	BICF2P950275	BICF2P814778	57271663	58171005	899.342	84	NA	NA
	S46	UNION	4	04:00:00	6	BICF2P802024	BICF2G630572418	53201191	65849064	12647.9	1208	NA	NA
	S47	Fam_1	SM0011	2	6	BICF2G630573575	BICF2P1259755	54391817	64393994	10002.2	984	3	1*
	S47	Fam_2	SM0016	2	6	BICF2G630573889	BICF2P814778	53907430	58171005	4263.57	419	2	1
	S47	Fam_2	SM0018	2	6	BICF2P802024	BICF2P814778	53201191	58171005	4969.81	474	2	1
	S47	Fam_1	SM0010	2	6	BICF2G630582647	BICF2G630573575	43987873	54391817	10403.9	920	1	1
	S47	CON	4	04:00:00	6	BICF2G630573575	BICF2G630573575	54391817	54391817	0	1	NA	NA
	S47	UNION	4	04:00:00	6	BICF2G630582647	BICF2P1259755	43987873	64393994	20406.1	1903	NA	NA
	S48	Fam_1	SM0011	2	6	CHR6_17771313	BICF2P313656	17771313	21433190	3661.88	454	3	1
	S48	Fam_2	SM0018	2	6	BICF2P386169	BICF2P678015	16374052	33106660	16732.6	1721	3	1
	S48	Fam_2	SM0016	2	6	BICF2P386169	CHR6_17797702	16374052	17797702	1423.65	165	3	1
	S48	Fam_1	SM0010	2	6	CHRUN_JH373280_120421	BICF2S23023203	15628	20009868	19994.2	2192	3	1*
	S48	CON	4	04:00:00	6	CHR6_17771313	CHR6_17797702	17771313	17797702	26.389	12	NA	NA
	S48	UNION	4	04:00:00	6	CHRUN_JH373280_120421	BICF2P678015	15628	33106660	33091	3464	NA	NA
	S49	Fam_1	SM0010	2	5	BICF2P917384	BICF2P582449	9236644	11179802	1943.16	231	3	1
	S49	Fam_2	SM0016	2	5	CHR5_18224	BICF2P589	18224	11335402	11317.2	1086	3	1
	S49	Fam_2	SM0018	2	5	CHR5_18224	BICF2P589	18224	11335402	11317.2	1086	3	1
	S49	Fam_1	SM0011	2	5	CHR5_18224	CHR5_9673046	18224	9673046	9654.82	905	3	1*
	S49	CON	4	04:00:00	5	BICF2P917384	CHR5_9673046	9236644	9673046	436.402	61	NA	NA
	S49	UNION	4	04:00:00	5	CHR5_18224	BICF2P589	18224	11335402	11317.2	1086	NA	NA
	S50	Fam_2	SM0016	2	5	CHR5_18224	BICF2P589	18224	11335402	11317.2	1086	2	1
	S50	Fam_2	SM0018	2	5	CHR5_18224	BICF2P589	18224	11335402	11317.2	1086	2	1
	S50	Fam_1	SM0011	2	5	CHR5_18224	CHR5_9673046	18224	9673046	9654.82	905	2	1*
	S50	Fam_1	SM0010	2	5	BICF2P323743	BICF2P1513296	6392996	8640421	2247.43	228	0	2*
	S50	CON	4	04:00:00	5	BICF2P323743	BICF2P1513296	6392996	8640421	2247.43	228	NA	NA
	S50	UNION	4	04:00:00	5	CHR5_18224	BICF2P589	18224	11335402	11317.2	1086	NA	NA
	S51	Fam_1	SM0010	2	5	BICF2P792591	BICF2P966369	1033460	2520155	1486.69	118	3	1
	S51	Fam_2	SM0016	2	5	CHR5_18224	BICF2P589	18224	11335402	11317.2	1086	3	1
	S51	Fam_2	SM0018	2	5	CHR5_18224	BICF2P589	18224	11335402	11317.2	1086	3	1
	S51	Fam_1	SM0011	2	5	CHR5_18224	CHR5_9673046	18224	9673046	9654.82	905	3	1*
	S51	CON	4	04:00:00	5	BICF2P792591	BICF2P966369	1033460	2520155	1486.69	118	NA	NA
	S51	UNION	4	04:00:00	5	CHR5_18224	BICF2P589	18224	11335402	11317.2	1086	NA	NA
	S52	Fam_2	SM0016	2	4	BICF2P300706	BICF2P17577	80959003	82121738	1162.73	104	3	1
	S52	Fam_1	SM0010	2	4	BICF2G630173327	BICF2S2448847	78726370	81444984	2718.61	229	3	1
	S52	Fam_2	SM0018	2	4	BICF2P1193428	TIGRP2P67908_RS9145876	77934974	85624909	7689.94	660	3	1
	S52	Fam_1	SM0011	2	4	BICF2G630172310	BICF2G630176911	77847565	82949583	5102.02	431	3	1*
	S52	CON	4	04:00:00	4	BICF2P300706	BICF2S2448847	80959003	81444984	485.981	46	NA	NA
	S52	UNION	4	04:00:00	4	BICF2G630172310	TIGRP2P67908_RS9145876	77847565	85624909	7777.34	666	NA	NA
	S53	Fam_1	SM0011	2	4	BICF2S23413306	BICF2S23135389	17258269	21344561	4086.29	397	2	1
	S53	Fam_1	SM0010	2	4	BICF2S23413306	BICF2S23135389	17258269	21344561	4086.29	397	2	1
	S53	Fam_2	SM0016	2	4	BICF2P600360	TIGRP2P59139_RS8982894	16854630	19350776	2496.15	212	3	1*
	S53	Fam_2	SM0018	2	4	TIGRP2P56999_RS9113643	TIGRP2P60378_RS8958674	25084	39700333	39675.2	3715	1	1
	S53	CON	4	04:00:00	4	BICF2S23413306	TIGRP2P59139_RS8982894	17258269	19350776	2092.51	187	NA	NA
	S53	UNION	4	04:00:00	4	TIGRP2P56999_RS9113643	TIGRP2P60378_RS8958674	25084	39700333	39675.2	3715	NA	NA
	S54	Fam_1	SM0011	2	4	BICF2G63056698	BICF2P253089	521083	2212638	1691.56	126	3	1
	S54	Fam_1	SM0010	2	4	BICF2G63056698	BICF2P253089	521083	2212638	1691.56	126	3	1
	S54	Fam_2	SM0018	2	4	TIGRP2P56999_RS9113643	TIGRP2P60378_RS8958674	25084	39700333	39675.2	3715	3	1
	S54	Fam_2	SM0016	2	4	TIGRP2P56999_RS9113643	BICF2S2321205	25084	12136636	12111.6	1108	3	1*
	S54	CON	4	04:00:00	4	BICF2G63056698	BICF2P253089	521083	2212638	1691.56	126	NA	NA
	S54	UNION	4	04:00:00	4	TIGRP2P56999_RS9113643	TIGRP2P60378_RS8958674	25084	39700333	39675.2	3715	NA	NA
	S55	Fam_2	SM0016	2	3	BICF2P349	BICF2P1326614	84766605	86197949	1431.34	142	3	1
	S55	Fam_2	SM0018	2	3	BICF2P349	BICF2P1326614	84766605	86197949	1431.34	142	3	1
	S55	Fam_1	SM0010	2	3	BICF2G630351882	BICF2P1326614	77354525	86197949	8843.42	795	3	1
	S55	Fam_1	SM0011	2	3	BICF2P220016	BICF2P321713	75740647	85686898	9946.25	889	3	1*
	S55	CON	4	04:00:00	3	BICF2P349	BICF2P321713	84766605	85686898	920.293	97	NA	NA
	S55	UNION	4	04:00:00	3	BICF2P220016	BICF2P1326614	75740647	86197949	10457.3	934	NA	NA
	S56	Fam_2	SM0016	2	3	BICF2P357872	BICF2P490997	78895801	80502913	1607.11	146	3	1
	S56	Fam_2	SM0018	2	3	BICF2P357872	BICF2P490997	78895801	80502913	1607.11	146	3	1
	S56	Fam_1	SM0010	2	3	BICF2G630351882	BICF2P1326614	77354525	86197949	8843.42	795	3	1
	S56	Fam_1	SM0011	2	3	BICF2P220016	BICF2P321713	75740647	85686898	9946.25	889	3	1*
	S56	CON	4	04:00:00	3	BICF2P357872	BICF2P490997	78895801	80502913	1607.11	146	NA	NA
	S56	UNION	4	04:00:00	3	BICF2P220016	BICF2P1326614	75740647	86197949	10457.3	934	NA	NA
	S57	Fam_2	SM0016	2	3	BICF2G630344410	BICF2P395307	60164936	61408030	1243.09	143	3	1
	S57	Fam_2	SM0018	2	3	BICF2G630344410	BICF2P395307	60164936	61408030	1243.09	143	3	1
	S57	Fam_1	SM0010	2	3	BICF2P394142	TIGRP2P49485_RS8740704	59956798	63418280	3461.48	377	3	1
	S57	Fam_1	SM0011	2	3	BICF2P563518	BICF2P395307	58265447	61408030	3142.58	343	3	1*
	S57	CON	4	04:00:00	3	BICF2G630344410	BICF2P395307	60164936	61408030	1243.09	143	NA	NA
	S57	UNION	4	04:00:00	3	BICF2P563518	TIGRP2P49485_RS8740704	58265447	63418280	5152.83	543	NA	NA
	S58	Fam_1	SM0011	2	3	CHR3_53829346	TIGRP2P46531_RS8655673	53829346	54851645	1022.3	126	3	1
	S58	Fam_1	SM0010	2	3	CHR3_53829346	TIGRP2P46531_RS8655673	53829346	54851645	1022.3	126	3	1
	S58	Fam_2	SM0016	2	3	CHR3_53829346	TIGRP2P46531_RS8655673	53829346	54851645	1022.3	126	3	1
	S58	Fam_2	SM0018	2	3	CHR3_53829346	TIGRP2P46531_RS8655673	53829346	54851645	1022.3	126	3	1*
	S58	CON	4	04:00:00	3	CHR3_53829346	TIGRP2P46531_RS8655673	53829346	54851645	1022.3	126	NA	NA
	S58	UNION	4	04:00:00	3	CHR3_53829346	TIGRP2P46531_RS8655673	53829346	54851645	1022.3	126	NA	NA
	S59	Fam_2	SM0018	2	3	BICF2P864287	TIGRP2P43611_RS8764675	13161051	47454768	34293.7	2896	1	1
	S59	Fam_2	SM0016	2	3	TIGRP2P37258_RS8559316	TIGRP2P43611_RS8764675	10155711	47454768	37299.1	3167	1	1*
	S59	Fam_1	SM0011	2	3	BICF2P458690	BICF2G630338844	19885402	38257955	18372.6	1523	1	2
	S59	Fam_1	SM0010	2	3	BICF2P458690	BICF2G630338844	19885402	38257955	18372.6	1523	1	2*
	S59	CON	4	04:00:00	3	BICF2P458690	BICF2G630338844	19885402	38257955	18372.6	1523	NA	NA
	S59	UNION	4	04:00:00	3	TIGRP2P37258_RS8559316	TIGRP2P43611_RS8764675	10155711	47454768	37299.1	3167	NA	NA
	S60	Fam_2	SM0018	2	2	BICF2P1142536	CHR2_84351711	79604244	84351711	4747.47	522	3	1
	S60	Fam_2	SM0016	2	2	BICF2P1126531	BICF2P284014	77709499	79683216	1973.72	250	3	1
	S60	Fam_1	SM0011	2	2	BICF2P505439	CHR2_81491360	69628275	81491360	11863.1	1378	3	1
	S60	Fam_1	SM0010	2	2	BICF2P1135777	CHR2_81491360	64313253	81491360	17178.1	1905	3	1*
	S60	CON	4	04:00:00	2	BICF2P1142536	BICF2P284014	79604244	79683216	78.972	12	NA	NA
	S60	UNION	4	04:00:00	2	BICF2P1135777	CHR2_84351711	64313253	84351711	20038.5	2198	NA	NA
	S61	Fam_1	SM0011	2	2	BICF2P505439	CHR2_81491360	69628275	81491360	11863.1	1378	1	1
	S61	Fam_1	SM0010	2	2	BICF2P1135777	CHR2_81491360	64313253	81491360	17178.1	1905	1	1*
	S61	Fam_2	SM0018	2	2	CHR2_72486268	BICF2S23446052	72486268	76259021	3772.75	480	0	2*
	S61	Fam_2	SM0016	2	2	BICF2P408230	BICF2S23411684	74505072	76575065	2069.99	268	0	3*
	S61	CON	4	04:00:00	2	BICF2P408230	BICF2S23446052	74505072	76259021	1753.95	234	NA	NA
	S61	UNION	4	04:00:00	2	BICF2P1135777	CHR2_81491360	64313253	81491360	17178.1	1905	NA	NA
	S62	Fam_2	SM0016	2	1	BICF2S23021626	BICF2P157670	108682416	118657648	9975.23	1188	1	1
	S62	Fam_2	SM0018	2	1	BICF2S23021626	BICF2P825186	108682416	117119946	8437.53	1013	1	1*
	S62	Fam_1	SM0011	2	1	BICF2P755804	CHR1_114105190	110569885	114105190	3535.3	484	0	2*
	S62	Fam_1	SM0010	2	1	CHR1_111250755	BICF2S23721237	111250755	112481887	1231.13	169	0	3*
	S62	CON	4	04:00:00	1	CHR1_111250755	BICF2S23721237	111250755	112481887	1231.13	169	NA	NA
	S62	UNION	4	04:00:00	1	BICF2S23021626	BICF2P157670	108682416	118657648	9975.23	1188	NA	NA
	S63	Fam_1	SM0010	2	1	CHR1_99024997	CHR1_102514438	99024997	102514438	3489.44	331	3	1*
	S63	Fam_2	SM0016	2	1	BICF2P1070538	BICF2S23632177	96469867	106237258	9767.39	916	2	1
	S63	Fam_2	SM0018	2	1	BICF2P1070538	BICF2S23632177	96469867	106237258	9767.39	916	2	1
	S63	Fam_1	SM0011	2	1	BICF2S22928883	CHR1_107579661	76395909	107579661	31183.8	2869	1	1
	S63	CON	4	04:00:00	1	CHR1_99024997	CHR1_102514438	99024997	102514438	3489.44	331	NA	NA
	S63	UNION	4	04:00:00	1	BICF2S22928883	CHR1_107579661	76395909	107579661	31183.8	2869	NA	NA
	S64	Fam_1	SM0011	2	1	BICF2S22928883	CHR1_107579661	76395909	107579661	31183.8	2869	2	1
	S64	Fam_1	SM0010	2	1	BICF2S22928883	BICF2G630791288	76395909	83539857	7143.95	615	2	1
	S64	Fam_2	SM0016	2	1	CHR1_57676828	BICF2G630791288	57676828	83539857	25863	2138	2	1*
	S64	Fam_2	SM0018	2	1	BICF2P850049	BICF2S23342120	74107747	78111397	4003.65	308	0	2*
	S64	CON	4	04:00:00	1	BICF2S22928883	BICF2S23342120	76395909	78111397	1715.49	151	NA	NA
	S64	UNION	4	04:00:00	1	CHR1_57676828	CHR1_107579661	57676828	107579661	49902.8	4392	NA	NA
	S65	Fam_2	SM0016	2	1	CHR1_57676828	BICF2G630791288	57676828	83539857	25863	2138	2	1
	S65	Fam_1	SM0011	2	1	CHR1_57676828	BICF2P198056	57676828	76308515	18631.7	1519	2	1
	S65	Fam_1	SM0010	2	1	CHR1_57676828	BICF2P198056	57676828	76308515	18631.7	1519	2	1*
	S65	Fam_2	SM0018	2	1	BICF2P850049	BICF2S23342120	74107747	78111397	4003.65	308	0	2*
	S65	CON	4	04:00:00	1	BICF2P850049	BICF2P198056	74107747	76308515	2200.77	153	NA	NA
	S65	UNION	4	04:00:00	1	CHR1_57676828	BICF2G630791288	57676828	83539857	25863	2138	NA	NA
	S66	Fam_2	SM0016	2	1	CHR1_57676828	BICF2G630791288	57676828	83539857	25863	2138	3	1
	S66	Fam_1	SM0011	2	1	CHR1_57676828	BICF2P198056	57676828	76308515	18631.7	1519	3	1
	S66	Fam_1	SM0010	2	1	CHR1_57676828	BICF2P198056	57676828	76308515	18631.7	1519	3	1
	S66	Fam_2	SM0018	2	1	CHR1_57676828	BICF2P587845	57676828	68334743	10657.9	885	3	1*
	S66	CON	4	04:00:00	1	CHR1_57676828	BICF2P587845	57676828	68334743	10657.9	885	NA	NA
	S66	UNION	4	04:00:00	1	CHR1_57676828	BICF2G630791288	57676828	83539857	25863	2138	NA	NA
	S67	Fam_1	SM0010	2	1	BICF2P1404131	BICF2S23233809	38881372	42790985	3909.61	413	3	1
	S67	Fam_2	SM0016	2	1	TIGRP2P1120_RS8757271	BICF2P901279	29987810	47564862	17577.1	1655	3	1
	S67	Fam_2	SM0018	2	1	TIGRP2P1120_RS8757271	BICF2P901279	29987810	47564862	17577.1	1655	3	1
	S67	Fam_1	SM0011	2	1	BICF2P34858	BICF2S23233809	27010505	42790985	15780.5	1537	3	1*
	S67	CON	4	04:00:00	1	BICF2P1404131	BICF2S23233809	38881372	42790985	3909.61	413	NA	NA
	S67	UNION	4	04:00:00	1	BICF2P34858	BICF2P901279	27010505	47564862	20554.4	1935	NA	NA
	S68	Fam_1	SM0010	2	1	BICF2G630717312	BICF2S23351467	31227727	38549142	7321.41	685	3	1
	S68	Fam_2	SM0016	2	1	TIGRP2P1120_RS8757271	BICF2P901279	29987810	47564862	17577.1	1655	3	1
	S68	Fam_2	SM0018	2	1	TIGRP2P1120_RS8757271	BICF2P901279	29987810	47564862	17577.1	1655	3	1
	S68	Fam_1	SM0011	2	1	BICF2P34858	BICF2S23233809	27010505	42790985	15780.5	1537	3	1*
	S68	CON	4	04:00:00	1	BICF2G630717312	BICF2S23351467	31227727	38549142	7321.41	685	NA	NA
	S68	UNION	4	04:00:00	1	BICF2P34858	BICF2P901279	27010505	47564862	20554.4	1935	NA	NA
	S69	Fam_2	SM0016	2	1	TIGRP2P1120_RS8757271	BICF2P901279	29987810	47564862	17577.1	1655	3	1
	S69	Fam_2	SM0018	2	1	TIGRP2P1120_RS8757271	BICF2P901279	29987810	47564862	17577.1	1655	3	1
	S69	Fam_1	SM0011	2	1	BICF2P34858	BICF2S23233809	27010505	42790985	15780.5	1537	3	1
	S69	Fam_1	SM0010	2	1	TIGRP2P18586_RS8746233	BICF2G630717181	26156743	31038163	4881.42	477	3	1*
	S69	CON	4	04:00:00	1	TIGRP2P1120_RS8757271	BICF2G630717181	29987810	31038163	1050.35	118	NA	NA
	S69	UNION	4	04:00:00	1	TIGRP2P18586_RS8746233	BICF2P901279	26156743	47564862	21408.1	2014	NA	NA
	S71	Fam_2	SM0016	2	38	BICF2S23536647	BICF2S23546796	7125325	10137871	3012.55	238	2	1
	S71	Fam_2	SM0018	2	38	BICF2S23536647	BICF2S23546796	7125325	10137871	3012.55	238	2	1
	S71	Fam_1	SM0011	2	38	BICF2S23126165	BICF2P1341464	17451	9041392	9023.94	883	2	1*
	S71	CON	3	03:00:00	38	BICF2S23536647	BICF2P1341464	7125325	9041392	1916.07	152	NA	NA
	S71	UNION	3	03:00:00	38	BICF2S23126165	BICF2S23546796	17451	10137871	10120.4	969	NA	NA
	S76	Fam_2	SM0018	2	36	BICF2S23329046	BICF2S23161295	16991993	24062056	7070.06	734	1	1
	S76	Fam_1	SM0010	2	36	BICF2S23329046	BICF2P857532	16991993	21850028	4858.03	472	1	1*
	S76	Fam_1	SM0011	2	36	BICF2P504505	BICF2P1189942	18528814	21130450	2601.64	261	0	2*
	S76	CON	3	03:00:00	36	BICF2P504505	BICF2P1189942	18528814	21130450	2601.64	261	NA	NA
	S76	UNION	3	03:00:00	36	BICF2S23329046	BICF2S23161295	16991993	24062056	7070.06	734	NA	NA
	S77	Fam_2	SM0016	2	35	BICF2G630778100	BICF2P344772	21480854	26506199	5025.35	648	1	1
	S77	Fam_2	SM0018	2	35	BICF2G630778100	BICF2P344772	21480854	26506199	5025.35	648	1	1*
	S77	Fam_1	SM0011	2	35	BICF2G630776772	BICF2G630778310	19320142	21739904	2419.76	222	0	2*
	S77	CON	3	03:00:00	35	BICF2G630778100	BICF2G630778310	21480854	21739904	259.05	23	NA	NA
	S77	UNION	3	03:00:00	35	BICF2G630776772	BICF2P344772	19320142	26506199	7186.06	847	NA	NA
	S78	Fam_1	SM0011	2	34	CHR34_2083	BICF2S23429203	2083	4405208	4403.12	421	1	1
	S78	Fam_1	SM0010	2	34	CHR34_2083	BICF2S23429203	2083	4405208	4403.12	421	1	1*
	S78	Fam_2	SM0018	2	34	CHR34_2083	BICF2P1084716	2083	28162250	28160.2	2635	0	2*
	S78	CON	3	03:00:00	34	CHR34_2083	BICF2S23429203	2083	4405208	4403.12	421	NA	NA
	S78	UNION	3	03:00:00	34	CHR34_2083	BICF2P1084716	2083	28162250	28160.2	2635	NA	NA
	S79	Fam_2	SM0018	2	33	BICF2G63075491	TIGRP2P390537_RS8584881	29622597	30754187	1131.59	128	1	1
	S79	Fam_2	SM0016	2	33	BICF2G63076124	TIGRP2P390847_RS8628478	27938695	31361794	3423.1	420	1	1*
	S79	Fam_1	SM0011	2	33	BICF2G63075240	TIGRP2P390847_RS8628478	30222570	31361794	1139.22	140	0	2*
	S79	CON	3	03:00:00	33	BICF2G63075240	TIGRP2P390537_RS8584881	30222570	30754187	531.617	66	NA	NA
	S79	UNION	3	03:00:00	33	BICF2G63076124	TIGRP2P390847_RS8628478	27938695	31361794	3423.1	420	NA	NA
	S82	Fam_1	SM0011	2	32	BICF2G630600350	BICF2P1384802	5230848	7192117	1961.27	202	2	1
	S82	Fam_1	SM0010	2	32	BICF2G630600350	BICF2P1384802	5230848	7192117	1961.27	202	2	1
	S82	Fam_2	SM0018	2	32	BICF2S2413146	BICF2P704032	1051623	5414633	4363.01	385	2	1*
	S82	CON	3	03:00:00	32	BICF2G630600350	BICF2P704032	5230848	5414633	183.785	15	NA	NA
	S82	UNION	3	03:00:00	32	BICF2S2413146	BICF2P1384802	1051623	7192117	6140.49	572	NA	NA
	S83	Fam_1	SM0010	2	31	BICF2P1048537	CHR31_36222016	33361496	36222016	2860.52	291	2	1
	S83	Fam_2	SM0018	2	31	BICF2S23655023	CHR31_38166576	29565446	38166576	8601.13	909	2	1
	S83	Fam_2	SM0016	2	31	BICF2S23655023	BICF2P1417648	29565446	37335704	7770.26	806	2	1*
	S83	CON	3	03:00:00	31	BICF2P1048537	CHR31_36222016	33361496	36222016	2860.52	291	NA	NA
	S83	UNION	3	03:00:00	31	BICF2S23655023	CHR31_38166576	29565446	38166576	8601.13	909	NA	NA
	S84	Fam_1	SM0010	2	30	BICF2S23328030	BICF2G630397024	33087263	36378932	3291.67	349	2	1
	S84	Fam_2	SM0016	2	30	BICF2S23328030	BICF2G630397024	33087263	36378932	3291.67	349	2	1
	S84	Fam_2	SM0018	2	30	BICF2S23328030	BICF2G630397422	33087263	35929474	2842.21	311	2	1*
	S84	CON	3	03:00:00	30	BICF2S23328030	BICF2G630397422	33087263	35929474	2842.21	311	NA	NA
	S84	UNION	3	03:00:00	30	BICF2S23328030	BICF2G630397024	33087263	36378932	3291.67	349	NA	NA
	S86	Fam_2	SM0016	2	30	BICF2P872367	BICF2G630407388	1366	19019920	19018.6	1821	2	1
	S86	Fam_1	SM0010	2	30	BICF2P872367	BICF2G630412119	1366	2108691	2107.32	189	2	1
	S86	Fam_2	SM0018	2	30	BICF2P872367	BICF2G630412119	1366	2108691	2107.32	189	2	1*
	S86	CON	3	03:00:00	30	BICF2P872367	BICF2G630412119	1366	2108691	2107.32	189	NA	NA
	S86	UNION	3	03:00:00	30	BICF2P872367	BICF2G630407388	1366	19019920	19018.6	1821	NA	NA
	S87	Fam_1	SM0011	2	29	CHR29_39459738	BICF2S23414053	39459738	41841565	2381.83	270	2	1
	S87	Fam_1	SM0010	2	29	BICF2G630634471	BICF2S23414053	36007620	41841565	5833.94	582	2	1
	S87	Fam_2	SM0016	2	29	BICF2G630626598	BICF2S23414053	25732280	41841565	16109.3	1533	2	1*
	S87	CON	3	03:00:00	29	CHR29_39459738	BICF2S23414053	39459738	41841565	2381.83	270	NA	NA
	S87	UNION	3	03:00:00	29	BICF2G630626598	BICF2S23414053	25732280	41841565	16109.3	1533	NA	NA
	S88	Fam_1	SM0010	2	29	BICF2G630634471	BICF2S23414053	36007620	41841565	5833.94	582	2	1*
	S88	Fam_1	SM0011	2	29	BICF2G630633122	BICF2G630634545	34282469	36060150	1777.68	175	1	1
	S88	Fam_2	SM0016	2	29	BICF2G630626598	BICF2S23414053	25732280	41841565	16109.3	1533	1	1
	S88	CON	3	03:00:00	29	BICF2G630634471	BICF2G630634545	36007620	36060150	52.53	6	NA	NA
	S88	UNION	3	03:00:00	29	BICF2G630626598	BICF2S23414053	25732280	41841565	16109.3	1533	NA	NA
	S89	Fam_1	SM0011	2	29	BICF2S23511592	BICF2P247039	20503436	29777340	9273.9	804	1	1
	S89	Fam_1	SM0010	2	29	BICF2P277808	CHR29_28865236	15303357	28865236	13561.9	1183	1	1*
	S89	Fam_2	SM0016	2	29	BICF2G630626598	BICF2S23414053	25732280	41841565	16109.3	1533	0	2*
	S89	CON	3	03:00:00	29	BICF2G630626598	CHR29_28865236	25732280	28865236	3132.96	278	NA	NA
	S89	UNION	3	03:00:00	29	BICF2P277808	BICF2S23414053	15303357	41841565	26538.2	2438	NA	NA
	S90	Fam_1	SM0011	2	29	BICF2S23511592	BICF2P247039	20503436	29777340	9273.9	804	2	1*
	S90	Fam_2	SM0016	2	29	BICF2S23016367	BICF2P109523	18670667	20609760	1939.09	174	1	1
	S90	Fam_1	SM0010	2	29	BICF2P277808	CHR29_28865236	15303357	28865236	13561.9	1183	1	1
	S90	CON	3	03:00:00	29	BICF2S23511592	BICF2P109523	20503436	20609760	106.324	11	NA	NA
	S90	UNION	3	03:00:00	29	BICF2P277808	BICF2P247039	15303357	29777340	14474	1250	NA	NA
	S91	Fam_2	SM0016	2	27	BICF2S23136723	CHRUN_JH373295_137422	42969453	45860150	2890.7	233	2	1
	S91	Fam_1	SM0011	2	27	BICF2G630154800	CHRUN_JH373295_137422	42915981	45860150	2944.17	237	2	1
	S91	Fam_2	SM0018	2	27	BICF2G630154800	CHRUN_JH373295_137422	42915981	45860150	2944.17	237	2	1*
	S91	CON	3	03:00:00	27	BICF2S23136723	CHRUN_JH373295_137422	42969453	45860150	2890.7	233	NA	NA
	S91	UNION	3	03:00:00	27	BICF2G630154800	CHRUN_JH373295_137422	42915981	45860150	2944.17	237	NA	NA
	S92	Fam_2	SM0018	2	27	BICF2P759679	BICF2P409736	24646951	30193706	5546.76	488	2	1
	S92	Fam_2	SM0016	2	27	BICF2G630149397	BICF2P893308	23157780	34774904	11617.1	1091	2	1
	S92	Fam_1	SM0010	2	27	BICF2G630145389	BICF2P409736	15335281	30193706	14858.4	1323	2	1*
	S92	CON	3	03:00:00	27	BICF2P759679	BICF2P409736	24646951	30193706	5546.76	488	NA	NA
	S92	UNION	3	03:00:00	27	BICF2G630145389	BICF2P893308	15335281	34774904	19439.6	1801	NA	NA
	S93	Fam_1	SM0010	2	26	BICF2P133629	BICF2G630799801	15986192	19188173	3201.98	387	2	1
	S93	Fam_2	SM0018	2	26	BICF2G630803597	BICF2P978745	13586453	16083569	2497.12	256	2	1
	S93	Fam_2	SM0016	2	26	BICF2G630805444	BICF2P978745	11024803	16083569	5058.77	499	2	1*
	S93	CON	3	03:00:00	26	BICF2P133629	BICF2P978745	15986192	16083569	97.377	9	NA	NA
	S93	UNION	3	03:00:00	26	BICF2G630805444	BICF2G630799801	11024803	19188173	8163.37	877	NA	NA
	S98	Fam_2	SM0018	2	25	BICF2G63096555	BICF2G63098096	27916457	29783841	1867.38	199	2	1
	S98	Fam_1	SM0011	2	25	BICF2P457224	BICF2G63098096	23585066	29783841	6198.77	647	2	1
	S98	Fam_2	SM0016	2	25	BICF2P1177054	BICF2G63098096	13809917	29783841	15973.9	1507	2	1*
	S98	CON	3	03:00:00	25	BICF2G63096555	BICF2G63098096	27916457	29783841	1867.38	199	NA	NA
	S98	UNION	3	03:00:00	25	BICF2P1177054	BICF2G63098096	13809917	29783841	15973.9	1507	NA	NA
	S99	Fam_2	SM0016	2	25	BICF2P1468700	BICF2S23114450	1137453	3051901	1914.45	144	2	1
	S99	Fam_1	SM0011	2	25	CHR25_16104	BICF2G630470487	16104	7069785	7053.68	530	2	1
	S99	Fam_2	SM0018	2	25	CHR25_16104	BICF2G630470487	16104	7069785	7053.68	530	2	1*
	S99	CON	3	03:00:00	25	BICF2P1468700	BICF2S23114450	1137453	3051901	1914.45	144	NA	NA
	S99	UNION	3	03:00:00	25	CHR25_16104	BICF2G630470487	16104	7069785	7053.68	530	NA	NA
	S101	Fam_1	SM0011	2	24	BICF2S23321732	CHR24_29226779	27758017	29226779	1468.76	139	2	1
	S101	Fam_2	SM0018	2	24	BICF2G630506704	BICF2P752055	15086935	40090805	25003.9	2670	2	1
	S101	Fam_1	SM0010	2	24	BICF2G630508219	BICF2P959823	13288180	44842070	31553.9	3327	2	1*
	S101	CON	3	03:00:00	24	BICF2S23321732	CHR24_29226779	27758017	29226779	1468.76	139	NA	NA
	S101	UNION	3	03:00:00	24	BICF2G630508219	BICF2P959823	13288180	44842070	31553.9	3327	NA	NA
	S106	Fam_2	SM0016	2	22	BICF2G630328077	BICF2P1447995	33206527	51203836	17997.3	1545	0	1*
	S106	Fam_2	SM0018	2	22	BICF2G630332787	BICF2G63090714	45352852	58785601	13432.7	1252	0	2*
	S106	Fam_1	SM0011	2	22	BICF2S24414346	BICF2P824131	49524087	51095852	1571.77	146	0	3*
	S106	CON	3	03:00:00	22	BICF2S24414346	BICF2P824131	49524087	51095852	1571.77	146	NA	NA
	S106	UNION	3	03:00:00	22	BICF2G630328077	BICF2G63090714	33206527	58785601	25579.1	2243	NA	NA
	S107	Fam_1	SM0011	2	22	BICF2P981259	BICF2G630335734	39547974	48796936	9248.96	800	1	1
	S107	Fam_2	SM0016	2	22	BICF2G630328077	BICF2P1447995	33206527	51203836	17997.3	1545	1	1*
	S107	Fam_2	SM0018	2	22	BICF2G630332787	BICF2G63090714	45352852	58785601	13432.7	1252	0	2*
	S107	CON	3	03:00:00	22	BICF2G630332787	BICF2G630335734	45352852	48796936	3444.08	330	NA	NA
	S107	UNION	3	03:00:00	22	BICF2G630328077	BICF2G63090714	33206527	58785601	25579.1	2243	NA	NA
	S108	Fam_2	SM0016	2	22	BICF2P669204	BICF2S2314224	30015547	32270336	2254.79	190	2	1
	S108	Fam_2	SM0018	2	22	BICF2P669204	BICF2S2314224	30015547	32270336	2254.79	190	2	1
	S108	Fam_1	SM0011	2	22	BICF2P606295	BICF2S2314224	28134027	32270336	4136.31	343	2	1*
	S108	CON	3	03:00:00	22	BICF2P669204	BICF2S2314224	30015547	32270336	2254.79	190	NA	NA
	S108	UNION	3	03:00:00	22	BICF2P606295	BICF2S2314224	28134027	32270336	4136.31	343	NA	NA
	S111	Fam_2	SM0018	2	19	TIGRP2P269165_RS8655523	BICF2G630251793	51346262	53735656	2389.39	272	1	1
	S111	Fam_2	SM0016	2	19	CHR19_50085431	BICF2P25556	50085431	53123898	3038.47	334	1	1*
	S111	Fam_1	SM0010	2	19	BICF2G630253800	BICF2P222007	49557966	51765621	2207.66	211	0	2*
	S111	CON	3	03:00:00	19	TIGRP2P269165_RS8655523	BICF2P222007	51346262	51765621	419.359	41	NA	NA
	S111	UNION	3	03:00:00	19	BICF2G630253800	BICF2G630251793	49557966	53735656	4177.69	442	NA	NA
	S112	Fam_2	SM0016	2	19	CHR19_50085431	BICF2P25556	50085431	53123898	3038.47	334	1	1
	S112	Fam_1	SM0011	2	19	BICF2G630253800	BICF2S23415539	49557966	50878113	1320.15	118	2	1*
	S112	Fam_1	SM0010	2	19	BICF2G630253800	BICF2P222007	49557966	51765621	2207.66	211	1	1
	S112	CON	3	03:00:00	19	CHR19_50085431	BICF2S23415539	50085431	50878113	792.682	78	NA	NA
	S112	UNION	3	03:00:00	19	BICF2G630253800	BICF2P25556	49557966	53123898	3565.93	374	NA	NA
	S113	Fam_1	SM0010	2	19	BICF2S23349780	BICF2P620085	35779602	40655429	4875.83	425	2	1
	S113	Fam_2	SM0016	2	19	BICF2S23252699	BICF2P620085	35328774	40655429	5326.65	472	2	1
	S113	Fam_2	SM0018	2	19	BICF2S23252699	BICF2P620085	35328774	40655429	5326.65	472	2	1*
	S113	CON	3	03:00:00	19	BICF2S23349780	BICF2P620085	35779602	40655429	4875.83	425	NA	NA
	S113	UNION	3	03:00:00	19	BICF2S23252699	BICF2P620085	35328774	40655429	5326.65	472	NA	NA
	S115	Fam_1	SM0010	2	18	CHR18_49869600	BICF2P899829	49869600	52708555	2838.95	452	2	1
	S115	Fam_2	SM0016	2	18	BICF2S23219608	BICF2P363526	47259094	52286767	5027.67	682	2	1
	S115	Fam_1	SM0011	2	18	CHR18_47230635	BICF2P1325374	47230635	52457330	5226.69	714	2	1*
	S115	CON	3	03:00:00	18	CHR18_49869600	BICF2P363526	49869600	52286767	2417.17	398	NA	NA
	S115	UNION	3	03:00:00	18	CHR18_47230635	BICF2P899829	47230635	52708555	5477.92	741	NA	NA
	S116	Fam_2	SM0018	2	18	CHR18_47900645	TIGRP2P257095_RS9144279	47900645	49366396	1465.75	156	2	1
	S116	Fam_2	SM0016	2	18	BICF2S23219608	BICF2P363526	47259094	52286767	5027.67	682	2	1
	S116	Fam_1	SM0011	2	18	CHR18_47230635	BICF2P1325374	47230635	52457330	5226.69	714	2	1*
	S116	CON	3	03:00:00	18	CHR18_47900645	TIGRP2P257095_RS9144279	47900645	49366396	1465.75	156	NA	NA
	S116	UNION	3	03:00:00	18	CHR18_47230635	BICF2P1325374	47230635	52457330	5226.69	714	NA	NA
	S119	Fam_2	SM0018	2	17	BICF2S22948412	BICF2S23755960	60331073	64281982	3950.91	386	2	1
	S119	Fam_1	SM0010	2	17	BICF2S23329110	BICF2S23755960	57044298	64281982	7237.68	713	2	1
	S119	Fam_2	SM0016	2	17	BICF2S2371979	BICF2S23755960	23693790	64281982	40588.2	4015	2	1*
	S119	CON	3	03:00:00	17	BICF2S22948412	BICF2S23755960	60331073	64281982	3950.91	386	NA	NA
	S119	UNION	3	03:00:00	17	BICF2S2371979	BICF2S23755960	23693790	64281982	40588.2	4015	NA	NA
	S120	Fam_2	SM0018	2	17	BICF2G630202574	BICF2P1180129	48637750	53695158	5057.41	554	2	1
	S120	Fam_1	SM0010	2	17	CHR17_48619979	BICF2P1180129	48619979	53695158	5075.18	556	2	1
	S120	Fam_2	SM0016	2	17	BICF2S2371979	BICF2S23755960	23693790	64281982	40588.2	4015	2	1*
	S120	CON	3	03:00:00	17	BICF2G630202574	BICF2P1180129	48637750	53695158	5057.41	554	NA	NA
	S120	UNION	3	03:00:00	17	BICF2S2371979	BICF2S23755960	23693790	64281982	40588.2	4015	NA	NA
	S121	Fam_1	SM0010	2	17	BICF2G630210995	CHR17_33317695	31972584	33317695	1345.11	118	2	1
	S121	Fam_2	SM0018	2	17	BICF2G630210995	CHR17_33317695	31972584	33317695	1345.11	118	2	1
	S121	Fam_2	SM0016	2	17	BICF2S2371979	BICF2S23755960	23693790	64281982	40588.2	4015	2	1*
	S121	CON	3	03:00:00	17	BICF2G630210995	CHR17_33317695	31972584	33317695	1345.11	118	NA	NA
	S121	UNION	3	03:00:00	17	BICF2S2371979	BICF2S23755960	23693790	64281982	40588.2	4015	NA	NA
	S123	Fam_2	SM0016	2	17	CHR17_21321298	BICF2S23016167	21321298	22680863	1359.57	106	2	1
	S123	Fam_2	SM0018	2	17	BICF2G630218856	BICF2G630212639	12855847	28617768	15761.9	1525	2	1
	S123	Fam_1	SM0010	2	17	BICF2P1369289	BICF2G630212639	51048	28617768	28566.7	2721	2	1*
	S123	CON	3	03:00:00	17	CHR17_21321298	BICF2S23016167	21321298	22680863	1359.57	106	NA	NA
	S123	UNION	3	03:00:00	17	BICF2P1369289	BICF2G630212639	51048	28617768	28566.7	2721	NA	NA
	S124	Fam_2	SM0016	2	16	BICF2S23045295	CHR16_54367800	51830725	54367800	2537.07	236	2	1
	S124	Fam_2	SM0018	2	16	BICF2S23045295	BICF2G630819553	51830725	54097925	2267.2	226	2	1
	S124	Fam_1	SM0010	2	16	BICF2G630815045	BICF2P1425774	47488085	52613770	5125.69	434	2	1*
	S124	CON	3	03:00:00	16	BICF2S23045295	BICF2P1425774	51830725	52613770	783.045	84	NA	NA
	S124	UNION	3	03:00:00	16	BICF2G630815045	CHR16_54367800	47488085	54367800	6879.72	586	NA	NA
	S125	Fam_1	SM0010	2	16	BICF2G630815045	BICF2P1425774	47488085	52613770	5125.69	434	2	1
	S125	Fam_2	SM0018	2	16	BICF2G630815045	BICF2G630817502	47488085	50231787	2743.7	236	2	1
	S125	Fam_2	SM0016	2	16	BICF2P1027065	BICF2G630817502	40515249	50231787	9716.54	937	2	1*
	S125	CON	3	03:00:00	16	BICF2G630815045	BICF2G630817502	47488085	50231787	2743.7	236	NA	NA
	S125	UNION	3	03:00:00	16	BICF2P1027065	BICF2P1425774	40515249	52613770	12098.5	1135	NA	NA
	S126	Fam_2	SM0018	2	15	BICF2G630422321	BICF2G630419453	56588513	59981488	3392.97	295	2	1
	S126	Fam_1	SM0010	2	15	BICF2P961117	BICF2G630419717	53010230	59761462	6751.23	597	2	1
	S126	Fam_1	SM0011	2	15	BICF2P787644	TIGRP2P205820_RS8928620	44264625	56652677	12388.1	1166	2	1*
	S126	CON	3	03:00:00	15	BICF2G630422321	TIGRP2P205820_RS8928620	56588513	56652677	64.164	7	NA	NA
	S126	UNION	3	03:00:00	15	BICF2P787644	BICF2G630419453	44264625	59981488	15716.9	1454	NA	NA
	S127	Fam_2	SM0016	2	15	CHR15_44719060	BICF2G630428602	44719060	47048635	2329.57	211	1	1
	S127	Fam_2	SM0018	2	15	BICF2G630430492	BICF2G630428620	44188437	47018474	2830.04	265	1	1*
	S127	Fam_1	SM0011	2	15	BICF2P787644	TIGRP2P205820_RS8928620	44264625	56652677	12388.1	1166	0	2*
	S127	CON	3	03:00:00	15	CHR15_44719060	BICF2G630428620	44719060	47018474	2299.41	208	NA	NA
	S127	UNION	3	03:00:00	15	BICF2G630430492	TIGRP2P205820_RS8928620	44188437	56652677	12464.2	1175	NA	NA
	S129	Fam_2	SM0018	2	15	BICF2P40459	G864F4S291	5201696	8191488	2989.79	244	2	1
	S129	Fam_1	SM0011	2	15	TIGRP2P208023_RS9062185	TIGRP2P198306_RS8628042	23199	26823754	26800.6	2336	2	1
	S129	Fam_1	SM0010	2	15	TIGRP2P208023_RS9062185	TIGRP2P198306_RS8628042	23199	26823754	26800.6	2336	2	1*
	S129	CON	3	03:00:00	15	BICF2P40459	G864F4S291	5201696	8191488	2989.79	244	NA	NA
	S129	UNION	3	03:00:00	15	TIGRP2P208023_RS9062185	TIGRP2P198306_RS8628042	23199	26823754	26800.6	2336	NA	NA
	S132	Fam_1	SM0011	2	12	BICF2P870251	TIGRP2P172749_RS9156196	64915305	69563170	4647.86	464	2	1
	S132	Fam_2	SM0016	2	12	BICF2P870251	BICF2P1414384	64915305	68664858	3749.55	392	2	1
	S132	Fam_1	SM0010	2	12	BICF2P870251	BICF2P672435	64915305	66798972	1883.67	201	2	1*
	S132	CON	3	03:00:00	12	BICF2P870251	BICF2P672435	64915305	66798972	1883.67	201	NA	NA
	S132	UNION	3	03:00:00	12	BICF2P870251	TIGRP2P172749_RS9156196	64915305	69563170	4647.86	464	NA	NA
	S133	Fam_1	SM0011	2	12	BICF2S23341778	CHR12_49016411	33397646	49016411	15618.8	1350	1	1
	S133	Fam_2	SM0018	2	12	BICF2P1304399	BICF2P338860	30960037	37888552	6928.52	570	1	1
	S133	Fam_1	SM0010	2	12	BICF2P201793	TIGRP2P163275_RS9196041	20329011	33618186	13289.2	1091	2	1*
	S133	CON	3	03:00:00	12	BICF2S23341778	TIGRP2P163275_RS9196041	33397646	33618186	220.54	20	NA	NA
	S133	UNION	3	03:00:00	12	BICF2P201793	CHR12_49016411	20329011	49016411	28687.4	2421	NA	NA
	S134	Fam_2	SM0016	2	12	BICF2P1226105	BICF2P327526	20223782	25582041	5358.26	472	1	1
	S134	Fam_2	SM0018	2	12	BICF2P1226105	BICF2P327526	20223782	25582041	5358.26	472	1	1*
	S134	Fam_1	SM0010	2	12	BICF2P201793	TIGRP2P163275_RS9196041	20329011	33618186	13289.2	1091	0	2*
	S134	CON	3	03:00:00	12	BICF2P201793	BICF2P327526	20329011	25582041	5253.03	463	NA	NA
	S134	UNION	3	03:00:00	12	BICF2P1226105	TIGRP2P163275_RS9196041	20223782	33618186	13394.4	1100	NA	NA
	S135	Fam_1	SM0011	2	11	BICF2G630306909	BICF2P757296	70561393	72822853	2261.46	225	2	1
	S135	Fam_1	SM0010	2	11	BICF2G630306909	BICF2P757296	70561393	72822853	2261.46	225	2	1
	S135	Fam_2	SM0016	2	11	BICF2P518199	BICF2P757296	64409367	72822853	8413.49	843	2	1*
	S135	CON	3	03:00:00	11	BICF2G630306909	BICF2P757296	70561393	72822853	2261.46	225	NA	NA
	S135	UNION	3	03:00:00	11	BICF2P518199	BICF2P757296	64409367	72822853	8413.49	843	NA	NA
	S137	Fam_2	SM0016	2	11	BICF2P382716	CHR11_2662114	1457319	2662114	1204.8	108	2	1
	S137	Fam_2	SM0018	2	11	BICF2P382716	CHR11_2662114	1457319	2662114	1204.8	108	2	1
	S137	Fam_1	SM0011	2	11	CHRUN_JH373300_107533	TIGRP2P147756_RS8549028	34058	12985024	12951	887	2	1*
	S137	CON	3	03:00:00	11	BICF2P382716	CHR11_2662114	1457319	2662114	1204.8	108	NA	NA
	S137	UNION	3	03:00:00	11	CHRUN_JH373300_107533	TIGRP2P147756_RS8549028	34058	12985024	12951	887	NA	NA
	S138	Fam_2	SM0018	2	10	BICF2S23526628	BICF2G630489437	49255252	52032542	2777.29	259	1	1
	S138	Fam_2	SM0016	2	10	BICF2S2335025	BICF2P855892	47965598	49419744	1454.15	131	2	1*
	S138	Fam_1	SM0011	2	10	BICF2S23713363	BICF2G630490273	38767687	53377538	14609.9	1328	1	1
	S138	CON	3	03:00:00	10	BICF2S23526628	BICF2P855892	49255252	49419744	164.492	19	NA	NA
	S138	UNION	3	03:00:00	10	BICF2S23713363	BICF2G630490273	38767687	53377538	14609.9	1328	NA	NA
	S139	Fam_1	SM0011	2	10	BICF2G630482010	BICF2G630482990	28613809	30037932	1424.12	125	2	1
	S139	Fam_2	SM0018	2	10	BICF2G630668912	BICF2P44428	9645496	37545616	27900.1	2717	2	1
	S139	Fam_2	SM0016	2	10	BICF2G630668912	BICF2G630483060	9645496	30260930	20615.4	2028	2	1*
	S139	CON	3	03:00:00	10	BICF2G630482010	BICF2G630482990	28613809	30037932	1424.12	125	NA	NA
	S139	UNION	3	03:00:00	10	BICF2G630668912	BICF2P44428	9645496	37545616	27900.1	2717	NA	NA
	S142	Fam_2	SM0016	2	9	TIGRP2P131042_RS8812223	BICF2P851398	54893952	56544659	1650.71	219	1	1
	S142	Fam_1	SM0010	2	9	CHR9_53007329	BICF2G630473823	53007329	54906711	1899.38	230	2	1*
	S142	Fam_1	SM0011	2	9	BICF2G630827040	BICF2G630475869	16881553	58177464	41295.9	4468	1	1
	S142	CON	3	03:00:00	9	TIGRP2P131042_RS8812223	BICF2G630473823	54893952	54906711	12.759	2	NA	NA
	S142	UNION	3	03:00:00	9	BICF2G630827040	BICF2G630475869	16881553	58177464	41295.9	4468	NA	NA
	S143	Fam_1	SM0010	2	9	CHR9_53007329	BICF2G630473823	53007329	54906711	1899.38	230	1	1
	S143	Fam_1	SM0011	2	9	BICF2G630827040	BICF2G630475869	16881553	58177464	41295.9	4468	1	1*
	S143	Fam_2	SM0018	2	9	BICF2P327097	CHR9_53494739	50584738	53494739	2910	382	0	2*
	S143	CON	3	03:00:00	9	CHR9_53007329	CHR9_53494739	53007329	53494739	487.41	69	NA	NA
	S143	UNION	3	03:00:00	9	BICF2G630827040	BICF2G630475869	16881553	58177464	41295.9	4468	NA	NA
	S144	Fam_2	SM0016	2	9	TIGRP2P127000_RS8714608	BICF2P368699	40135660	43161514	3025.85	343	2	1
	S144	Fam_2	SM0018	2	9	BICF2P1036408	BICF2S23119092	27682152	47011809	19329.7	1888	2	1
	S144	Fam_1	SM0011	2	9	BICF2G630827040	BICF2G630475869	16881553	58177464	41295.9	4468	2	1*
	S144	CON	3	03:00:00	9	TIGRP2P127000_RS8714608	BICF2P368699	40135660	43161514	3025.85	343	NA	NA
	S144	UNION	3	03:00:00	9	BICF2G630827040	BICF2G630475869	16881553	58177464	41295.9	4468	NA	NA
	S145	Fam_1	SM0011	2	9	BICF2G630827040	BICF2G630475869	16881553	58177464	41295.9	4468	2	1
	S145	Fam_2	SM0018	2	9	BICF2G630827040	BICF2G630832428	16881553	25987835	9106.28	955	2	1
	S145	Fam_2	SM0016	2	9	BICF2G630827040	CHR9_25485599	16881553	25485599	8604.05	901	2	1*
	S145	CON	3	03:00:00	9	BICF2G630827040	CHR9_25485599	16881553	25485599	8604.05	901	NA	NA
	S145	UNION	3	03:00:00	9	BICF2G630827040	BICF2G630475869	16881553	58177464	41295.9	4468	NA	NA
	S147	Fam_2	SM0016	2	8	BICF2P149965	BICF2P648139	14021907	20124883	6102.98	475	1	1
	S147	Fam_1	SM0010	2	8	CHR8_30885	TIGRP2P108260_RS8919725	30885	16060592	16029.7	1350	1	1*
	S147	Fam_1	SM0011	2	8	TIGRP2P106894_RS9059033	BICF2P1249294	8268677	24401738	16133.1	1252	0	2*
	S147	CON	3	03:00:00	8	BICF2P149965	TIGRP2P108260_RS8919725	14021907	16060592	2038.68	166	NA	NA
	S147	UNION	3	03:00:00	8	CHR8_30885	BICF2P1249294	30885	24401738	24370.9	1983	NA	NA
	S148	Fam_2	SM0018	2	8	BICF2P568891	TIGRP2P116928_RS8661131	4931980	6533764	1601.78	130	1	1
	S148	Fam_2	SM0016	2	8	CHR8_4006783	BICF2P414463	4006783	6382782	2376	250	1	1*
	S148	Fam_1	SM0010	2	8	CHR8_30885	TIGRP2P108260_RS8919725	30885	16060592	16029.7	1350	0	2*
	S148	CON	3	03:00:00	8	BICF2P568891	BICF2P414463	4931980	6382782	1450.8	118	NA	NA
	S148	UNION	3	03:00:00	8	CHR8_30885	TIGRP2P108260_RS8919725	30885	16060592	16029.7	1350	NA	NA
	S149	Fam_1	SM0010	2	7	BICF2P375617	TIGRP2P104751_RS9255709	72124988	76471775	4346.79	424	2	1*
	S149	Fam_2	SM0016	2	7	BICF2G63083750	BICF2S23516785	65959794	72329378	6369.58	581	1	1
	S149	Fam_1	SM0011	2	7	BICF2P1320224	BICF2S23135952	63302820	74259960	10957.1	1043	1	1
	S149	CON	3	03:00:00	7	BICF2P375617	BICF2S23516785	72124988	72329378	204.39	19	NA	NA
	S149	UNION	3	03:00:00	7	BICF2P1320224	TIGRP2P104751_RS9255709	63302820	76471775	13169	1268	NA	NA
	S152	Fam_1	SM0011	2	7	BICF2S2336345	BICF2P187467	416	3350453	3350.04	298	1	1
	S152	Fam_1	SM0010	2	7	BICF2S2336345	BICF2P187467	416	3350453	3350.04	298	1	1*
	S152	Fam_2	SM0016	2	7	BICF2S2336345	TIGRP2P93624_RS8578689	416	23748305	23747.9	2305	0	2*
	S152	CON	3	03:00:00	7	BICF2S2336345	BICF2P187467	416	3350453	3350.04	298	NA	NA
	S152	UNION	3	03:00:00	7	BICF2S2336345	TIGRP2P93624_RS8578689	416	23748305	23747.9	2305	NA	NA
	S156	Fam_1	SM0010	2	6	BICF2S23543539	TIGRP2P83206_RS9114311	35064367	41720455	6656.09	648	1	1
	S156	Fam_2	SM0016	2	6	BICF2G630583777	TIGRP2P83206_RS9114311	32030480	41720455	9689.98	901	1	1*
	S156	Fam_1	SM0011	2	6	BICF2P640603	BICF2P475423	35344977	40137436	4792.46	496	0	2*
	S156	CON	3	03:00:00	6	BICF2P640603	BICF2P475423	35344977	40137436	4792.46	496	NA	NA
	S156	UNION	3	03:00:00	6	BICF2G630583777	TIGRP2P83206_RS9114311	32030480	41720455	9689.98	901	NA	NA
	S159	Fam_1	SM0010	2	5	BICF2P1314557	BICF2S23719163	13265306	15326665	2061.36	239	2	1
	S159	Fam_2	SM0016	2	5	BICF2P1314557	BICF2S23719163	13265306	15326665	2061.36	239	2	1
	S159	Fam_2	SM0018	2	5	BICF2P1314557	BICF2S23719163	13265306	15326665	2061.36	239	2	1*
	S159	CON	3	03:00:00	5	BICF2P1314557	BICF2S23719163	13265306	15326665	2061.36	239	NA	NA
	S159	UNION	3	03:00:00	5	BICF2P1314557	BICF2S23719163	13265306	15326665	2061.36	239	NA	NA
	S162	Fam_2	SM0016	2	4	BICF2G630176910	BICF2S2362579	82930608	85629259	2698.65	239	2	1
	S162	Fam_2	SM0018	2	4	BICF2P1193428	TIGRP2P67908_RS9145876	77934974	85624909	7689.94	660	2	1
	S162	Fam_1	SM0011	2	4	BICF2G630172310	BICF2G630176911	77847565	82949583	5102.02	431	2	1*
	S162	CON	3	03:00:00	4	BICF2G630176910	BICF2G630176911	82930608	82949583	18.975	3	NA	NA
	S162	UNION	3	03:00:00	4	BICF2G630172310	BICF2S2362579	77847565	85629259	7781.69	667	NA	NA
	S167	Fam_1	SM0011	2	3	BICF2S23518923	BICF2P679587	50342450	52515097	2172.65	233	2	1
	S167	Fam_2	SM0016	2	3	BICF2S23518923	BICF2P679587	50342450	52515097	2172.65	233	2	1
	S167	Fam_2	SM0018	2	3	BICF2S23518923	BICF2P679587	50342450	52515097	2172.65	233	2	1*
	S167	CON	3	03:00:00	3	BICF2S23518923	BICF2P679587	50342450	52515097	2172.65	233	NA	NA
	S167	UNION	3	03:00:00	3	BICF2S23518923	BICF2P679587	50342450	52515097	2172.65	233	NA	NA
	S172	Fam_2	SM0016	2	2	BICF2P1337380	BICF2S2455164	64705090	66250024	1544.93	136	1	1
	S172	Fam_2	SM0018	2	2	BICF2G630495201	BICF2S23554023	63813714	64836970	1023.26	106	1	1*
	S172	Fam_1	SM0010	2	2	BICF2P1135777	CHR2_81491360	64313253	81491360	17178.1	1905	0	2*
	S172	CON	3	03:00:00	2	BICF2P1337380	BICF2S23554023	64705090	64836970	131.88	13	NA	NA
	S172	UNION	3	03:00:00	2	BICF2G630495201	CHR2_81491360	63813714	81491360	17677.6	1957	NA	NA
	S173	Fam_2	SM0018	2	2	BICF2S23349846	BICF2P1249406	56360605	61842108	5481.5	544	2	1
	S173	Fam_2	SM0016	2	2	BICF2S23349846	BICF2P103902	56360605	58507648	2147.04	191	2	1
	S173	Fam_1	SM0010	2	2	BICF2S2343064	BICF2S23019041	55224019	56401330	1177.31	119	2	1*
	S173	CON	3	03:00:00	2	BICF2S23349846	BICF2S23019041	56360605	56401330	40.725	4	NA	NA
	S173	UNION	3	03:00:00	2	BICF2S2343064	BICF2P1249406	55224019	61842108	6618.09	659	NA	NA
	S176	Fam_1	SM0010	2	1	BICF2P1134122	BICF2P1074699	92115077	93721327	1606.25	153	2	1
	S176	Fam_2	SM0018	2	1	BICF2P1134122	BICF2P1074699	92115077	93721327	1606.25	153	2	1
	S176	Fam_1	SM0011	2	1	BICF2S22928883	CHR1_107579661	76395909	107579661	31183.8	2869	2	1*
	S176	CON	3	03:00:00	1	BICF2P1134122	BICF2P1074699	92115077	93721327	1606.25	153	NA	NA
	S176	UNION	3	03:00:00	1	BICF2S22928883	CHR1_107579661	76395909	107579661	31183.8	2869	NA	NA
	S180	Fam_1	SM0011	2	1	CHRUN_AAEX03019240_128183	BICF2G630709224	23974	6315377	6291.4	521	2	1
	S180	Fam_1	SM0010	2	1	CHRUN_AAEX03019240_128183	BICF2G630709224	23974	6315377	6291.4	521	2	1
	S180	Fam_2	SM0018	2	1	CHRUN_AAEX03019240_128183	BICF2P562904	23974	3162017	3138.04	258	2	1*
	S180	CON	3	03:00:00	1	CHRUN_AAEX03019240_128183	BICF2P562904	23974	3162017	3138.04	258	NA	NA
	S180	UNION	3	03:00:00	1	CHRUN_AAEX03019240_128183	BICF2G630709224	23974	6315377	6291.4	521	NA	NA
	S185	Fam_2	SM0016	2	37	BICF2G630134671	CHR37_30739081	29240399	30739081	1498.68	193	1	1
	S185	Fam_2	SM0018	2	37	BICF2P454519	BICF2G630136177	27063021	30897806	3834.78	455	1	1*
	S185	CON	2	02:00:00	37	BICF2G630134671	CHR37_30739081	29240399	30739081	1498.68	193	NA	NA
	S185	UNION	2	02:00:00	37	BICF2P454519	BICF2G630136177	27063021	30897806	3834.78	455	NA	NA
	S190	Fam_1	SM0010	2	37	BICF2S23314959	BICF2G630126475	4876639	6777146	1900.51	199	1	1
	S190	Fam_1	SM0011	2	37	CHR37_2302168	BICF2G630126475	2302168	6777146	4474.98	395	1	1*
	S190	CON	2	02:00:00	37	BICF2S23314959	BICF2G630126475	4876639	6777146	1900.51	199	NA	NA
	S190	UNION	2	02:00:00	37	CHR37_2302168	BICF2G630126475	2302168	6777146	4474.98	395	NA	NA
	S192	Fam_2	SM0016	2	36	BICF2P789551	BICF2G630756528	23887684	27819567	3931.88	385	1	1
	S192	Fam_2	SM0018	2	36	BICF2S23329046	BICF2S23161295	16991993	24062056	7070.06	734	1	1*
	S192	CON	2	02:00:00	36	BICF2P789551	BICF2S23161295	23887684	24062056	174.372	18	NA	NA
	S192	UNION	2	02:00:00	36	BICF2S23329046	BICF2G630756528	16991993	27819567	10827.6	1101	NA	NA
	S194	Fam_2	SM0016	2	36	BICF2P431314	BICF2P164388	3127175	10839181	7712.01	711	1	1
	S194	Fam_2	SM0018	2	36	BICF2G630766750	BICF2G630765677	1141189	3255535	2114.35	172	1	1*
	S194	CON	2	02:00:00	36	BICF2P431314	BICF2G630765677	3127175	3255535	128.36	12	NA	NA
	S194	UNION	2	02:00:00	36	BICF2G630766750	BICF2P164388	1141189	10839181	9697.99	871	NA	NA
	S195	Fam_1	SM0011	2	36	BICF2P280574	BICF2P477220	9226	2333728	2324.5	179	0	1*
	S195	Fam_2	SM0018	2	36	BICF2G630766750	BICF2G630765677	1141189	3255535	2114.35	172	0	2*
	S195	CON	2	02:00:00	36	BICF2G630766750	BICF2P477220	1141189	2333728	1192.54	93	NA	NA
	S195	UNION	2	02:00:00	36	BICF2P280574	BICF2G630765677	9226	3255535	3246.31	258	NA	NA
	S197	Fam_1	SM0010	2	34	TIGRP2P399261_RS9132892	BICF2G630451363	32806392	35590060	2783.67	291	1	1
	S197	Fam_1	SM0011	2	34	BICF2G630454840	BICF2G630452655	30539962	32919933	2379.97	228	1	1*
	S197	CON	2	02:00:00	34	TIGRP2P399261_RS9132892	BICF2G630452655	32806392	32919933	113.541	14	NA	NA
	S197	UNION	2	02:00:00	34	BICF2G630454840	BICF2G630451363	30539962	35590060	5050.1	505	NA	NA
	S198	Fam_1	SM0011	2	34	BICF2G630457982	CHR34_29124962	27863768	29124962	1261.19	110	1	1
	S198	Fam_2	SM0018	2	34	CHR34_2083	BICF2P1084716	2083	28162250	28160.2	2635	1	1*
	S198	CON	2	02:00:00	34	BICF2G630457982	BICF2P1084716	27863768	28162250	298.482	26	NA	NA
	S198	UNION	2	02:00:00	34	CHR34_2083	CHR34_29124962	2083	29124962	29122.9	2719	NA	NA
	S199	Fam_2	SM0018	2	34	CHR34_2083	BICF2P1084716	2083	28162250	28160.2	2635	0	1*
	S199	Fam_1	SM0011	2	34	BICF2P357515	CHR34_25305218	22163783	25305218	3141.43	305	0	2*
	S199	CON	2	02:00:00	34	BICF2P357515	CHR34_25305218	22163783	25305218	3141.43	305	NA	NA
	S199	UNION	2	02:00:00	34	CHR34_2083	BICF2P1084716	2083	28162250	28160.2	2635	NA	NA
	S200	Fam_2	SM0018	2	34	CHR34_2083	BICF2P1084716	2083	28162250	28160.2	2635	0	1*
	S200	Fam_1	SM0011	2	34	BICF2P762038	BICF2P1398523	15530451	18293266	2762.82	259	0	2*
	S200	CON	2	02:00:00	34	BICF2P762038	BICF2P1398523	15530451	18293266	2762.82	259	NA	NA
	S200	UNION	2	02:00:00	34	CHR34_2083	BICF2P1084716	2083	28162250	28160.2	2635	NA	NA
	S201	Fam_2	SM0016	2	34	BICF2P1061558	TIGRP2P393941_RS9042278	6496452	10472238	3975.79	371	1	1
	S201	Fam_2	SM0018	2	34	CHR34_2083	BICF2P1084716	2083	28162250	28160.2	2635	1	1*
	S201	CON	2	02:00:00	34	BICF2P1061558	TIGRP2P393941_RS9042278	6496452	10472238	3975.79	371	NA	NA
	S201	UNION	2	02:00:00	34	CHR34_2083	BICF2P1084716	2083	28162250	28160.2	2635	NA	NA
	S206	Fam_2	SM0016	2	32	BICF2P490443	CHR32_38565567	33053392	38565567	5512.18	466	1	1
	S206	Fam_2	SM0018	2	32	BICF2P490443	CHR32_38565567	33053392	38565567	5512.18	466	1	1*
	S206	CON	2	02:00:00	32	BICF2P490443	CHR32_38565567	33053392	38565567	5512.18	466	NA	NA
	S206	UNION	2	02:00:00	32	BICF2P490443	CHR32_38565567	33053392	38565567	5512.18	466	NA	NA
	S207	Fam_1	SM0011	2	32	BICF2G630592602	BICF2P674480	19984406	32099336	12114.9	1073	1	1
	S207	Fam_1	SM0010	2	32	BICF2G630592602	BICF2P674480	19984406	32099336	12114.9	1073	1	1*
	S207	CON	2	02:00:00	32	BICF2G630592602	BICF2P674480	19984406	32099336	12114.9	1073	NA	NA
	S207	UNION	2	02:00:00	32	BICF2G630592602	BICF2P674480	19984406	32099336	12114.9	1073	NA	NA
	S210	Fam_1	SM0011	2	31	CHR31_38834777	BICF2P1363919	38834777	39884152	1049.38	114	1	1
	S210	Fam_1	SM0010	2	31	CHR31_38834777	BICF2P1363919	38834777	39884152	1049.38	114	1	1*
	S210	CON	2	02:00:00	31	CHR31_38834777	BICF2P1363919	38834777	39884152	1049.38	114	NA	NA
	S210	UNION	2	02:00:00	31	CHR31_38834777	BICF2P1363919	38834777	39884152	1049.38	114	NA	NA
	S218	Fam_1	SM0011	2	29	BICF2P1444303	BICF2S23744444	16813656	18342908	1529.25	120	1	1
	S218	Fam_1	SM0010	2	29	BICF2P277808	CHR29_28865236	15303357	28865236	13561.9	1183	1	1*
	S218	CON	2	02:00:00	29	BICF2P1444303	BICF2S23744444	16813656	18342908	1529.25	120	NA	NA
	S218	UNION	2	02:00:00	29	BICF2P277808	CHR29_28865236	15303357	28865236	13561.9	1183	NA	NA
	S219	Fam_1	SM0010	2	29	BICF2P1469394	BICF2P767442	5977117	11260894	5283.78	471	1	1
	S219	Fam_1	SM0011	2	29	BICF2S23314065	BICF2P767442	4437771	11260894	6823.12	613	1	1*
	S219	CON	2	02:00:00	29	BICF2P1469394	BICF2P767442	5977117	11260894	5283.78	471	NA	NA
	S219	UNION	2	02:00:00	29	BICF2S23314065	BICF2P767442	4437771	11260894	6823.12	613	NA	NA
	S220	Fam_1	SM0011	2	29	BICF2S23314065	BICF2P767442	4437771	11260894	6823.12	613	1	1
	S220	Fam_1	SM0010	2	29	BICF2P1433782	TIGRP2P368541_RS8501225	40009	5458249	5418.24	447	1	1*
	S220	CON	2	02:00:00	29	BICF2S23314065	TIGRP2P368541_RS8501225	4437771	5458249	1020.48	97	NA	NA
	S220	UNION	2	02:00:00	29	BICF2P1433782	BICF2P767442	40009	11260894	11220.9	963	NA	NA
	S221	Fam_2	SM0018	2	29	BICF2P1433782	BICF2G630621759	40009	1820774	1780.77	139	0	1*
	S221	Fam_1	SM0010	2	29	BICF2P1433782	TIGRP2P368541_RS8501225	40009	5458249	5418.24	447	0	2*
	S221	CON	2	02:00:00	29	BICF2P1433782	BICF2G630621759	40009	1820774	1780.77	139	NA	NA
	S221	UNION	2	02:00:00	29	BICF2P1433782	TIGRP2P368541_RS8501225	40009	5458249	5418.24	447	NA	NA
	S223	Fam_1	SM0011	2	27	BICF2P159107	BICF2G630154796	40369623	42895975	2526.35	260	1	1
	S223	Fam_2	SM0018	2	27	BICF2P526639	BICF2G630154796	36196123	42895975	6699.85	732	1	1*
	S223	CON	2	02:00:00	27	BICF2P159107	BICF2G630154796	40369623	42895975	2526.35	260	NA	NA
	S223	UNION	2	02:00:00	27	BICF2P526639	BICF2G630154796	36196123	42895975	6699.85	732	NA	NA
	S224	Fam_1	SM0010	2	27	BICF2P769383	BICF2S23541686	30228152	33462147	3233.99	337	1	1
	S224	Fam_2	SM0016	2	27	BICF2G630149397	BICF2P893308	23157780	34774904	11617.1	1091	1	1*
	S224	CON	2	02:00:00	27	BICF2P769383	BICF2S23541686	30228152	33462147	3233.99	337	NA	NA
	S224	UNION	2	02:00:00	27	BICF2G630149397	BICF2P893308	23157780	34774904	11617.1	1091	NA	NA
	S226	Fam_1	SM0010	2	27	BICF2G630145389	BICF2P409736	15335281	30193706	14858.4	1323	1	1
	S226	Fam_1	SM0011	2	27	BICF2P1468888	BICF2S23422734	9743375	16690105	6946.73	645	1	1*
	S226	CON	2	02:00:00	27	BICF2G630145389	BICF2S23422734	15335281	16690105	1354.82	128	NA	NA
	S226	UNION	2	02:00:00	27	BICF2P1468888	BICF2P409736	9743375	30193706	20450.3	1840	NA	NA
	S227	Fam_1	SM0010	2	27	BICF2P183734	BICF2S23024027	10971504	12295554	1324.05	128	1	1
	S227	Fam_1	SM0011	2	27	BICF2P1468888	BICF2S23422734	9743375	16690105	6946.73	645	1	1*
	S227	CON	2	02:00:00	27	BICF2P183734	BICF2S23024027	10971504	12295554	1324.05	128	NA	NA
	S227	UNION	2	02:00:00	27	BICF2P1468888	BICF2S23422734	9743375	16690105	6946.73	645	NA	NA
	S228	Fam_1	SM0010	2	27	BICF2G630138752	BICF2G630140842	2966261	6740119	3773.86	441	1	1
	S228	Fam_2	SM0018	2	27	BICF2G630138428	BICF2G630140842	2494009	6740119	4246.11	510	1	1*
	S228	CON	2	02:00:00	27	BICF2G630138752	BICF2G630140842	2966261	6740119	3773.86	441	NA	NA
	S228	UNION	2	02:00:00	27	BICF2G630138428	BICF2G630140842	2494009	6740119	4246.11	510	NA	NA
	S229	Fam_2	SM0018	2	26	BICF2P1362267	BICF2G630195474	29655765	36150774	6495.01	666	0	1*
	S229	Fam_1	SM0011	2	26	BICF2G630197019	BICF2G630193518	35189231	37491887	2302.66	249	0	2*
	S229	CON	2	02:00:00	26	BICF2G630197019	BICF2G630195474	35189231	36150774	961.543	107	NA	NA
	S229	UNION	2	02:00:00	26	BICF2P1362267	BICF2G630193518	29655765	37491887	7836.12	808	NA	NA
	S230	Fam_2	SM0018	2	26	BICF2P1362267	BICF2G630195474	29655765	36150774	6495.01	666	0	1*
	S230	Fam_1	SM0010	2	26	CHR26_30467338	TIGRP2P344196_RS8867472	30467338	34158073	3690.74	379	0	2*
	S230	CON	2	02:00:00	26	CHR26_30467338	TIGRP2P344196_RS8867472	30467338	34158073	3690.74	379	NA	NA
	S230	UNION	2	02:00:00	26	BICF2P1362267	BICF2G630195474	29655765	36150774	6495.01	666	NA	NA
	S231	Fam_2	SM0018	2	26	BICF2P1362267	BICF2G630195474	29655765	36150774	6495.01	666	1	1
	S231	Fam_1	SM0011	2	26	CHR26_28347574	BICF2S2358986	28347574	29676204	1328.63	153	1	1*
	S231	CON	2	02:00:00	26	BICF2P1362267	BICF2S2358986	29655765	29676204	20.439	3	NA	NA
	S231	UNION	2	02:00:00	26	CHR26_28347574	BICF2G630195474	28347574	36150774	7803.2	816	NA	NA
	S234	Fam_2	SM0016	2	25	BICF2G630105392	BICF2G630160023	44280227	47193226	2913	341	1	1
	S234	Fam_2	SM0018	2	25	BICF2G630103487	BICF2G630160023	41646316	47193226	5546.91	652	1	1*
	S234	CON	2	02:00:00	25	BICF2G630105392	BICF2G630160023	44280227	47193226	2913	341	NA	NA
	S234	UNION	2	02:00:00	25	BICF2G630103487	BICF2G630160023	41646316	47193226	5546.91	652	NA	NA
	S237	Fam_1	SM0011	2	24	BICF2P1294576	BICF2P894003	44814243	47651928	2837.68	345	0	1*
	S237	Fam_1	SM0010	2	24	BICF2P970819	BICF2P894003	46140982	47651928	1510.95	216	0	2*
	S237	CON	2	02:00:00	24	BICF2P970819	BICF2P894003	46140982	47651928	1510.95	216	NA	NA
	S237	UNION	2	02:00:00	24	BICF2P1294576	BICF2P894003	44814243	47651928	2837.68	345	NA	NA
	S238	Fam_1	SM0011	2	24	BICF2P1294576	BICF2P894003	44814243	47651928	2837.68	345	1	1
	S238	Fam_1	SM0010	2	24	BICF2G630508219	BICF2P959823	13288180	44842070	31553.9	3327	1	1*
	S238	CON	2	02:00:00	24	BICF2P1294576	BICF2P959823	44814243	44842070	27.827	3	NA	NA
	S238	UNION	2	02:00:00	24	BICF2G630508219	BICF2P894003	13288180	47651928	34363.7	3669	NA	NA
	S239	Fam_1	SM0011	2	24	BICF2G630496241	BICF2P660291	43009021	44460982	1451.96	129	1	1
	S239	Fam_1	SM0010	2	24	BICF2G630508219	BICF2P959823	13288180	44842070	31553.9	3327	1	1*
	S239	CON	2	02:00:00	24	BICF2G630496241	BICF2P660291	43009021	44460982	1451.96	129	NA	NA
	S239	UNION	2	02:00:00	24	BICF2G630508219	BICF2P959823	13288180	44842070	31553.9	3327	NA	NA
	S243	Fam_2	SM0016	2	23	TIGRP2P306898_RS8606978	BICF2P965904	42616675	44740272	2123.6	229	1	1
	S243	Fam_2	SM0018	2	23	TIGRP2P306898_RS8606978	BICF2P965904	42616675	44740272	2123.6	229	1	1*
	S243	CON	2	02:00:00	23	TIGRP2P306898_RS8606978	BICF2P965904	42616675	44740272	2123.6	229	NA	NA
	S243	UNION	2	02:00:00	23	TIGRP2P306898_RS8606978	BICF2P965904	42616675	44740272	2123.6	229	NA	NA
	S244	Fam_2	SM0018	2	23	BICF2G630380322	BICF2G630378923	22009877	23893189	1883.31	164	1	1
	S244	Fam_2	SM0016	2	23	BICF2G630386583	BICF2G630380315	12981758	22012296	9030.54	794	1	1*
	S244	CON	2	02:00:00	23	BICF2G630380322	BICF2G630380315	22009877	22012296	2.419	2	NA	NA
	S244	UNION	2	02:00:00	23	BICF2G630386583	BICF2G630378923	12981758	23893189	10911.4	956	NA	NA
	S245	Fam_2	SM0016	2	23	BICF2G630386583	BICF2G630380315	12981758	22012296	9030.54	794	0	1*
	S245	Fam_2	SM0018	2	23	BICF2P1123884	BICF2P198412	16531596	18673685	2142.09	201	0	2*
	S245	CON	2	02:00:00	23	BICF2P1123884	BICF2P198412	16531596	18673685	2142.09	201	NA	NA
	S245	UNION	2	02:00:00	23	BICF2G630386583	BICF2G630380315	12981758	22012296	9030.54	794	NA	NA
	S246	Fam_2	SM0016	2	23	BICF2G630386583	BICF2G630380315	12981758	22012296	9030.54	794	0	1*
	S246	Fam_1	SM0011	2	23	BICF2G630386048	BICF2G630384109	13831832	16454909	2623.08	229	0	2*
	S246	CON	2	02:00:00	23	BICF2G630386048	BICF2G630384109	13831832	16454909	2623.08	229	NA	NA
	S246	UNION	2	02:00:00	23	BICF2G630386583	BICF2G630380315	12981758	22012296	9030.54	794	NA	NA
	S248	Fam_2	SM0018	2	22	BICF2G630332787	BICF2G63090714	45352852	58785601	13432.7	1252	0	1*
	S248	Fam_2	SM0016	2	22	BICF2P147329	BICF2G63088696	53009973	55680554	2670.58	228	0	2*
	S248	CON	2	02:00:00	22	BICF2P147329	BICF2G63088696	53009973	55680554	2670.58	228	NA	NA
	S248	UNION	2	02:00:00	22	BICF2G630332787	BICF2G63090714	45352852	58785601	13432.7	1252	NA	NA
	S251	Fam_2	SM0016	2	21	BICF2S23715484	BICF2P280427	46087803	47282519	1194.72	106	1	1
	S251	Fam_1	SM0011	2	21	BICF2G630643113	BICF2P417332	45511622	48825062	3313.44	324	1	1*
	S251	CON	2	02:00:00	21	BICF2S23715484	BICF2P280427	46087803	47282519	1194.72	106	NA	NA
	S251	UNION	2	02:00:00	21	BICF2G630643113	BICF2P417332	45511622	48825062	3313.44	324	NA	NA
	S252	Fam_2	SM0016	2	21	BICF2S23727732	BICF2P628349	32599482	33951574	1352.09	120	1	1
	S252	Fam_2	SM0018	2	21	CHR21_31617844	TIGRP2P284494_RS8906248	31617844	33132990	1515.15	150	1	1*
	S252	CON	2	02:00:00	21	BICF2S23727732	TIGRP2P284494_RS8906248	32599482	33132990	533.508	48	NA	NA
	S252	UNION	2	02:00:00	21	CHR21_31617844	BICF2P628349	31617844	33951574	2333.73	222	NA	NA
	S253	Fam_1	SM0011	2	21	BICF2P1031144	BICF2P691912	31624	22498935	22467.3	1933	0	1*
	S253	Fam_2	SM0016	2	21	BICF2G630653279	BICF2G630651484	15582141	17947560	2365.42	212	0	2*
	S253	CON	2	02:00:00	21	BICF2G630653279	BICF2G630651484	15582141	17947560	2365.42	212	NA	NA
	S253	UNION	2	02:00:00	21	BICF2P1031144	BICF2P691912	31624	22498935	22467.3	1933	NA	NA
	S256	Fam_1	SM0011	2	20	BICF2G630227561	TIGRP2P276217_RS9189552	6889	4313712	4306.82	368	1	1
	S256	Fam_1	SM0010	2	20	BICF2G630227561	TIGRP2P276217_RS9189552	6889	4313712	4306.82	368	1	1*
	S256	CON	2	02:00:00	20	BICF2G630227561	TIGRP2P276217_RS9189552	6889	4313712	4306.82	368	NA	NA
	S256	UNION	2	02:00:00	20	BICF2G630227561	TIGRP2P276217_RS9189552	6889	4313712	4306.82	368	NA	NA
	S265	Fam_2	SM0018	2	18	TIGRP2P245236_RS8831615	BICF2P103218	24837633	37646146	12808.5	1240	1	1
	S265	Fam_1	SM0010	2	18	BICF2P738983	BICF2P1139340	21981960	27148184	5166.22	478	1	1*
	S265	CON	2	02:00:00	18	TIGRP2P245236_RS8831615	BICF2P1139340	24837633	27148184	2310.55	236	NA	NA
	S265	UNION	2	02:00:00	18	BICF2P738983	BICF2P103218	21981960	37646146	15664.2	1482	NA	NA
	S266	Fam_2	SM0016	2	18	TIGRP2P240259_RS8715867	BICF2P907394	15567445	23945874	8378.43	701	0	1*
	S266	Fam_1	SM0010	2	18	BICF2P738983	BICF2P1139340	21981960	27148184	5166.22	478	0	2*
	S266	CON	2	02:00:00	18	BICF2P738983	BICF2P907394	21981960	23945874	1963.91	178	NA	NA
	S266	UNION	2	02:00:00	18	TIGRP2P240259_RS8715867	BICF2P1139340	15567445	27148184	11580.7	1001	NA	NA
	S269	Fam_2	SM0016	2	17	BICF2S2371979	BICF2S23755960	23693790	64281982	40588.2	4015	0	1*
	S269	Fam_1	SM0010	2	17	BICF2G630204539	BICF2S23354627	46082317	47420805	1338.49	114	0	2*
	S269	CON	2	02:00:00	17	BICF2G630204539	BICF2S23354627	46082317	47420805	1338.49	114	NA	NA
	S269	UNION	2	02:00:00	17	BICF2S2371979	BICF2S23755960	23693790	64281982	40588.2	4015	NA	NA
	S271	Fam_2	SM0016	2	17	BICF2G630222604	BICF2P1394647	7832290	10128998	2296.71	229	1	1
	S271	Fam_1	SM0010	2	17	BICF2P1369289	BICF2G630212639	51048	28617768	28566.7	2721	1	1*
	S271	CON	2	02:00:00	17	BICF2G630222604	BICF2P1394647	7832290	10128998	2296.71	229	NA	NA
	S271	UNION	2	02:00:00	17	BICF2P1369289	BICF2G630212639	51048	28617768	28566.7	2721	NA	NA
	S272	Fam_1	SM0010	2	17	BICF2P1369289	BICF2G630212639	51048	28617768	28566.7	2721	1	1
	S272	Fam_2	SM0016	2	17	BICF2P1369289	BICF2P665332	51048	7033830	6982.78	636	1	1*
	S272	CON	2	02:00:00	17	BICF2P1369289	BICF2P665332	51048	7033830	6982.78	636	NA	NA
	S272	UNION	2	02:00:00	17	BICF2P1369289	BICF2G630212639	51048	28617768	28566.7	2721	NA	NA
	S275	Fam_1	SM0011	2	16	CHR16_26410259	BICF2G630114193	26410259	32390391	5980.13	564	0	1*
	S275	Fam_2	SM0016	2	16	BICF2G630113005	BICF2S23738267	31054090	38462151	7408.06	689	0	2*
	S275	CON	2	02:00:00	16	BICF2G630113005	BICF2G630114193	31054090	32390391	1336.3	135	NA	NA
	S275	UNION	2	02:00:00	16	CHR16_26410259	BICF2S23738267	26410259	38462151	12051.9	1118	NA	NA
	S276	Fam_1	SM0011	2	16	CHR16_26410259	BICF2G630114193	26410259	32390391	5980.13	564	1	1
	S276	Fam_2	SM0018	2	16	BICF2P914573	TIGRP2P213676_RS9116911	25279005	26742624	1463.62	120	1	1*
	S276	CON	2	02:00:00	16	CHR16_26410259	TIGRP2P213676_RS9116911	26410259	26742624	332.365	41	NA	NA
	S276	UNION	2	02:00:00	16	BICF2P914573	BICF2G630114193	25279005	32390391	7111.39	643	NA	NA
	S277	Fam_2	SM0018	2	16	BICF2S22934657	BICF2P1252959	12917197	14144917	1227.72	102	1	1
	S277	Fam_2	SM0016	2	16	CHR16_10642855	CHR16_13722766	10642855	13722766	3079.91	286	1	1*
	S277	CON	2	02:00:00	16	BICF2S22934657	CHR16_13722766	12917197	13722766	805.569	78	NA	NA
	S277	UNION	2	02:00:00	16	CHR16_10642855	BICF2P1252959	10642855	14144917	3502.06	310	NA	NA
	S282	Fam_1	SM0011	2	15	CHR15_42280319	BICF2G630430965	42280319	43354180	1073.86	111	1	1
	S282	Fam_1	SM0010	2	15	CHR15_42280319	BICF2P1180276	42280319	43344598	1064.28	110	1	1*
	S282	CON	2	02:00:00	15	CHR15_42280319	BICF2P1180276	42280319	43344598	1064.28	110	NA	NA
	S282	UNION	2	02:00:00	15	CHR15_42280319	BICF2G630430965	42280319	43354180	1073.86	111	NA	NA
	S285	Fam_1	SM0011	2	14	CHR14_26437432	BICF2P25104	26437432	34842888	8405.46	714	1	1
	S285	Fam_1	SM0010	2	14	CHR14_26437432	BICF2P25104	26437432	34842888	8405.46	714	1	1*
	S285	CON	2	02:00:00	14	CHR14_26437432	BICF2P25104	26437432	34842888	8405.46	714	NA	NA
	S285	UNION	2	02:00:00	14	CHR14_26437432	BICF2P25104	26437432	34842888	8405.46	714	NA	NA
	S286	Fam_1	SM0011	2	14	BICF2P611076	CHR14_22640020	17042244	22640020	5597.78	502	1	1
	S286	Fam_1	SM0010	2	14	BICF2P611076	CHR14_22640020	17042244	22640020	5597.78	502	1	1*
	S286	CON	2	02:00:00	14	BICF2P611076	CHR14_22640020	17042244	22640020	5597.78	502	NA	NA
	S286	UNION	2	02:00:00	14	BICF2P611076	CHR14_22640020	17042244	22640020	5597.78	502	NA	NA
	S287	Fam_1	SM0011	2	14	TIGRP2P187370_RS9129475	BICF2P425826	14938077	16930426	1992.35	175	1	1
	S287	Fam_1	SM0010	2	14	TIGRP2P187370_RS9129475	BICF2P425826	14938077	16930426	1992.35	175	1	1*
	S287	CON	2	02:00:00	14	TIGRP2P187370_RS9129475	BICF2P425826	14938077	16930426	1992.35	175	NA	NA
	S287	UNION	2	02:00:00	14	TIGRP2P187370_RS9129475	BICF2P425826	14938077	16930426	1992.35	175	NA	NA
	S293	Fam_1	SM0011	2	12	BICF2S2315222	TIGRP2P174000_RS8757648	70465914	72491619	2025.7	220	1	1
	S293	Fam_2	SM0016	2	12	BICF2S2312688	TIGRP2P174000_RS8757648	70314512	72491619	2177.11	236	1	1*
	S293	CON	2	02:00:00	12	BICF2S2315222	TIGRP2P174000_RS8757648	70465914	72491619	2025.7	220	NA	NA
	S293	UNION	2	02:00:00	12	BICF2S2312688	TIGRP2P174000_RS8757648	70314512	72491619	2177.11	236	NA	NA
	S295	Fam_1	SM0011	2	12	BICF2S23341778	CHR12_49016411	33397646	49016411	15618.8	1350	0	1*
	S295	Fam_2	SM0018	2	12	TIGRP2P164057_RS8933937	TIGRP2P164555_RS8707145	38243083	40049710	1806.63	163	0	2*
	S295	CON	2	02:00:00	12	TIGRP2P164057_RS8933937	TIGRP2P164555_RS8707145	38243083	40049710	1806.63	163	NA	NA
	S295	UNION	2	02:00:00	12	BICF2S23341778	CHR12_49016411	33397646	49016411	15618.8	1350	NA	NA
	S299	Fam_1	SM0011	2	12	BICF2P11178	BICF2P96079	487058	4411692	3924.63	660	1	1
	S299	Fam_1	SM0010	2	12	BICF2P11178	TIGRP2P168095_RS8732658	487058	5385550	4898.49	753	1	1*
	S299	CON	2	02:00:00	12	BICF2P11178	BICF2P96079	487058	4411692	3924.63	660	NA	NA
	S299	UNION	2	02:00:00	12	BICF2P11178	TIGRP2P168095_RS8732658	487058	5385550	4898.49	753	NA	NA
	S301	Fam_2	SM0016	2	11	BICF2P1051347	BICF2P725977	40831903	47904431	7072.53	588	1	1
	S301	Fam_2	SM0018	2	11	BICF2P1051347	BICF2P725977	40831903	47904431	7072.53	588	1	1*
	S301	CON	2	02:00:00	11	BICF2P1051347	BICF2P725977	40831903	47904431	7072.53	588	NA	NA
	S301	UNION	2	02:00:00	11	BICF2P1051347	BICF2P725977	40831903	47904431	7072.53	588	NA	NA
	S302	Fam_2	SM0016	2	11	BICF2G630298803	BICF2P1047482	25770623	26858584	1087.96	100	1	1
	S302	Fam_2	SM0018	2	11	BICF2G630298803	BICF2P1047482	25770623	26858584	1087.96	100	1	1*
	S302	CON	2	02:00:00	11	BICF2G630298803	BICF2P1047482	25770623	26858584	1087.96	100	NA	NA
	S302	UNION	2	02:00:00	11	BICF2G630298803	BICF2P1047482	25770623	26858584	1087.96	100	NA	NA
	S303	Fam_2	SM0016	2	11	BICF2S23726024	BICF2S23234577	13038995	14246063	1207.07	104	1	1
	S303	Fam_2	SM0018	2	11	BICF2S23726024	BICF2S23234577	13038995	14246063	1207.07	104	1	1*
	S303	CON	2	02:00:00	11	BICF2S23726024	BICF2S23234577	13038995	14246063	1207.07	104	NA	NA
	S303	UNION	2	02:00:00	11	BICF2S23726024	BICF2S23234577	13038995	14246063	1207.07	104	NA	NA
	S306	Fam_2	SM0016	2	10	BICF2S2374545	CHR10_46792951	41304431	46792951	5488.52	499	1	1
	S306	Fam_1	SM0011	2	10	BICF2S23713363	BICF2G630490273	38767687	53377538	14609.9	1328	1	1*
	S306	CON	2	02:00:00	10	BICF2S2374545	CHR10_46792951	41304431	46792951	5488.52	499	NA	NA
	S306	UNION	2	02:00:00	10	BICF2S23713363	BICF2G630490273	38767687	53377538	14609.9	1328	NA	NA
	S308	Fam_1	SM0011	2	9	BICF2P406904	BICF2S23420422	58504346	61043804	2539.46	334	0	1*
	S308	Fam_2	SM0016	2	9	BICF2P677063	BICF2S23729998	58724996	60384020	1659.02	199	0	2*
	S308	CON	2	02:00:00	9	BICF2P677063	BICF2S23729998	58724996	60384020	1659.02	199	NA	NA
	S308	UNION	2	02:00:00	9	BICF2P406904	BICF2S23420422	58504346	61043804	2539.46	334	NA	NA
	S312	Fam_1	SM0011	2	9	BICF2G630827040	BICF2G630475869	16881553	58177464	41295.9	4468	0	1*
	S312	Fam_2	SM0018	2	9	BICF2P873793	CHR9_49907628	48770868	49907628	1136.76	178	0	2*
	S312	CON	2	02:00:00	9	BICF2P873793	CHR9_49907628	48770868	49907628	1136.76	178	NA	NA
	S312	UNION	2	02:00:00	9	BICF2G630827040	BICF2G630475869	16881553	58177464	41295.9	4468	NA	NA
	S315	Fam_1	SM0011	2	8	G511F54S20	BICF2S23318794	46986138	50752284	3766.15	374	1	1
	S315	Fam_1	SM0010	2	8	BICF2S23743817	BICF2S23318794	34806611	50752284	15945.7	1415	1	1*
	S315	CON	2	02:00:00	8	G511F54S20	BICF2S23318794	46986138	50752284	3766.15	374	NA	NA
	S315	UNION	2	02:00:00	8	BICF2S23743817	BICF2S23318794	34806611	50752284	15945.7	1415	NA	NA
	S320	Fam_2	SM0018	2	8	TIGRP2P115925_RS8493635	BICF2S23313445	2213672	3339925	1126.25	100	1	1
	S320	Fam_1	SM0010	2	8	CHR8_30885	TIGRP2P108260_RS8919725	30885	16060592	16029.7	1350	1	1*
	S320	CON	2	02:00:00	8	TIGRP2P115925_RS8493635	BICF2S23313445	2213672	3339925	1126.25	100	NA	NA
	S320	UNION	2	02:00:00	8	CHR8_30885	TIGRP2P108260_RS8919725	30885	16060592	16029.7	1350	NA	NA
	S324	Fam_2	SM0016	2	7	BICF2G630560694	BICF2G630564337	56996685	61904840	4908.15	470	1	1
	S324	Fam_2	SM0018	2	7	BICF2G630560694	BICF2G630564337	56996685	61904840	4908.15	470	1	1*
	S324	CON	2	02:00:00	7	BICF2G630560694	BICF2G630564337	56996685	61904840	4908.15	470	NA	NA
	S324	UNION	2	02:00:00	7	BICF2G630560694	BICF2G630564337	56996685	61904840	4908.15	470	NA	NA
	S327	Fam_2	SM0016	2	7	CHR7_38963099	BICF2P1358039	38963099	44440983	5477.88	610	1	1
	S327	Fam_2	SM0018	2	7	BICF2P1088163	BICF2P1358039	37422054	44440983	7018.93	756	1	1*
	S327	CON	2	02:00:00	7	CHR7_38963099	BICF2P1358039	38963099	44440983	5477.88	610	NA	NA
	S327	UNION	2	02:00:00	7	BICF2P1088163	BICF2P1358039	37422054	44440983	7018.93	756	NA	NA
	S328	Fam_2	SM0016	2	7	BICF2S2336345	TIGRP2P93624_RS8578689	416	23748305	23747.9	2305	0	1*
	S328	Fam_2	SM0018	2	7	BICF2S2339238	BICF2G630553150	12660417	15741464	3081.05	279	0	2*
	S328	CON	2	02:00:00	7	BICF2S2339238	BICF2G630553150	12660417	15741464	3081.05	279	NA	NA
	S328	UNION	2	02:00:00	7	BICF2S2336345	TIGRP2P93624_RS8578689	416	23748305	23747.9	2305	NA	NA
	S330	Fam_1	SM0011	2	6	BICF2G630570912	CHR6_77391671	75926783	77391671	1464.89	162	1	1
	S330	Fam_1	SM0010	2	6	BICF2G630570912	CHR6_77391671	75926783	77391671	1464.89	162	1	1*
	S330	CON	2	02:00:00	6	BICF2G630570912	CHR6_77391671	75926783	77391671	1464.89	162	NA	NA
	S330	UNION	2	02:00:00	6	BICF2G630570912	CHR6_77391671	75926783	77391671	1464.89	162	NA	NA
	S331	Fam_2	SM0016	2	6	BICF2S23437098	BICF2P435111	71944763	73774975	1830.21	147	1	1
	S331	Fam_2	SM0018	2	6	BICF2S23437098	BICF2P435111	71944763	73774975	1830.21	147	1	1*
	S331	CON	2	02:00:00	6	BICF2S23437098	BICF2P435111	71944763	73774975	1830.21	147	NA	NA
	S331	UNION	2	02:00:00	6	BICF2S23437098	BICF2P435111	71944763	73774975	1830.21	147	NA	NA
	S332	Fam_2	SM0016	2	6	BICF2P1317753	BICF2P185141	69819513	70963470	1143.96	124	1	1
	S332	Fam_2	SM0018	2	6	TIGRP2P87938_RS8513787	BICF2P185141	64069585	70963470	6893.89	637	1	1*
	S332	CON	2	02:00:00	6	BICF2P1317753	BICF2P185141	69819513	70963470	1143.96	124	NA	NA
	S332	UNION	2	02:00:00	6	TIGRP2P87938_RS8513787	BICF2P185141	64069585	70963470	6893.89	637	NA	NA
	S336	Fam_1	SM0010	2	6	BICF2G630582647	BICF2G630573575	43987873	54391817	10403.9	920	1	1
	S336	Fam_1	SM0011	2	6	BICF2P1260232	BICF2P1007646	42090422	44506435	2416.01	245	1	1*
	S336	CON	2	02:00:00	6	BICF2G630582647	BICF2P1007646	43987873	44506435	518.562	50	NA	NA
	S336	UNION	2	02:00:00	6	BICF2P1260232	BICF2G630573575	42090422	54391817	12301.4	1115	NA	NA
	S338	Fam_2	SM0018	2	6	BICF2P386169	BICF2P678015	16374052	33106660	16732.6	1721	0	1*
	S338	Fam_2	SM0016	2	6	BICF2G630583777	TIGRP2P83206_RS9114311	32030480	41720455	9689.98	901	0	2*
	S338	CON	2	02:00:00	6	BICF2G630583777	BICF2P678015	32030480	33106660	1076.18	88	NA	NA
	S338	UNION	2	02:00:00	6	BICF2P386169	TIGRP2P83206_RS9114311	16374052	41720455	25346.4	2534	NA	NA
	S340	Fam_1	SM0010	2	5	BICF2P537153	CHR5_78284019	75106938	78284019	3177.08	354	1	1
	S340	Fam_2	SM0018	2	5	BICF2P537153	CHR5_77621767	75106938	77621767	2514.83	297	1	1*
	S340	CON	2	02:00:00	5	BICF2P537153	CHR5_77621767	75106938	77621767	2514.83	297	NA	NA
	S340	UNION	2	02:00:00	5	BICF2P537153	CHR5_78284019	75106938	78284019	3177.08	354	NA	NA
	S341	Fam_1	SM0010	2	5	BICF2P1099142	BICF2S22933109	42180357	66269206	24088.8	2389	1	1
	S341	Fam_1	SM0011	2	5	BICF2G630186182	BICF2P967078	38482318	42256967	3774.65	381	1	1*
	S341	CON	2	02:00:00	5	BICF2P1099142	BICF2P967078	42180357	42256967	76.61	10	NA	NA
	S341	UNION	2	02:00:00	5	BICF2G630186182	BICF2S22933109	38482318	66269206	27786.9	2760	NA	NA
	S345	Fam_1	SM0010	2	4	CHR4_52943771	BICF2P1270851	52943771	58668560	5724.79	514	1	1
	S345	Fam_2	SM0018	2	4	TIGRP2P62059_RS8589993	BICF2P145487	49354069	53051377	3697.31	338	1	1*
	S345	CON	2	02:00:00	4	CHR4_52943771	BICF2P145487	52943771	53051377	107.606	8	NA	NA
	S345	UNION	2	02:00:00	4	TIGRP2P62059_RS8589993	BICF2P1270851	49354069	58668560	9314.49	844	NA	NA
	S348	Fam_1	SM0011	2	3	BICF2G630360326	BICF2S22917226	89660259	91858198	2197.94	209	1	1
	S348	Fam_2	SM0016	2	3	BICF2G630360211	BICF2S22917226	89497594	91858198	2360.6	224	1	1*
	S348	CON	2	02:00:00	3	BICF2G630360326	BICF2S22917226	89660259	91858198	2197.94	209	NA	NA
	S348	UNION	2	02:00:00	3	BICF2G630360211	BICF2S22917226	89497594	91858198	2360.6	224	NA	NA
	S352	Fam_2	SM0016	2	3	TIGRP2P37258_RS8559316	TIGRP2P43611_RS8764675	10155711	47454768	37299.1	3167	1	1
	S352	Fam_2	SM0018	2	3	BICF2P1330386	BICF2P1003142	7446948	10446396	2999.45	265	1	1*
	S352	CON	2	02:00:00	3	TIGRP2P37258_RS8559316	BICF2P1003142	10155711	10446396	290.685	22	NA	NA
	S352	UNION	2	02:00:00	3	BICF2P1330386	TIGRP2P43611_RS8764675	7446948	47454768	40007.8	3410	NA	NA
	S353	Fam_2	SM0016	2	2	CHR2_84320737	BICF2G630464809	84320737	85416217	1095.48	135	1	1
	S353	Fam_2	SM0018	2	2	BICF2P1142536	CHR2_84351711	79604244	84351711	4747.47	522	1	1*
	S353	CON	2	02:00:00	2	CHR2_84320737	CHR2_84351711	84320737	84351711	30.974	6	NA	NA
	S353	UNION	2	02:00:00	2	BICF2P1142536	BICF2G630464809	79604244	85416217	5811.97	651	NA	NA
	S358	Fam_1	SM0011	2	2	BICF2G630672167	BICF2P334654	17454944	24065599	6610.65	547	1	1
	S358	Fam_1	SM0010	2	2	BICF2G630672167	BICF2P520233	17454944	28726230	11271.3	956	1	1*
	S358	CON	2	02:00:00	2	BICF2G630672167	BICF2P334654	17454944	24065599	6610.65	547	NA	NA
	S358	UNION	2	02:00:00	2	BICF2G630672167	BICF2P520233	17454944	28726230	11271.3	956	NA	NA
	S360	Fam_2	SM0016	2	1	BICF2P444688	TIGRP2P12470_RS8552194	87049062	88498728	1449.67	136	1	1
	S360	Fam_1	SM0011	2	1	BICF2S22928883	CHR1_107579661	76395909	107579661	31183.8	2869	1	1*
	S360	CON	2	02:00:00	1	BICF2P444688	TIGRP2P12470_RS8552194	87049062	88498728	1449.67	136	NA	NA
	S360	UNION	2	02:00:00	1	BICF2S22928883	CHR1_107579661	76395909	107579661	31183.8	2869	NA	NA
	S361	Fam_2	SM0016	2	1	TIGRP2P11325_RS9159733	BICF2P459128	84810122	86149936	1339.81	119	1	1
	S361	Fam_1	SM0011	2	1	BICF2S22928883	CHR1_107579661	76395909	107579661	31183.8	2869	1	1*
	S361	CON	2	02:00:00	1	TIGRP2P11325_RS9159733	BICF2P459128	84810122	86149936	1339.81	119	NA	NA
	S361	UNION	2	02:00:00	1	BICF2S22928883	CHR1_107579661	76395909	107579661	31183.8	2869	NA	NA
	S363	Fam_2	SM0016	2	1	BICF2S2416390	TIGRP2P4404_RS8772349	53561409	55782863	2221.45	257	1	1
	S363	Fam_2	SM0018	2	1	BICF2S2416390	TIGRP2P4404_RS8772349	53561409	55782863	2221.45	257	1	1*
	S363	CON	2	02:00:00	1	BICF2S2416390	TIGRP2P4404_RS8772349	53561409	55782863	2221.45	257	NA	NA
	S363	UNION	2	02:00:00	1	BICF2S2416390	TIGRP2P4404_RS8772349	53561409	55782863	2221.45	257	NA	NA
	S366	Fam_1	SM0011	2	1	BICF2G630714529	BICF2P701461	18196519	20479325	2282.81	204	1	1
	S366	Fam_1	SM0010	2	1	BICF2P1079359	BICF2P609050	13723229	25177997	11454.8	1090	1	1*
	S366	CON	2	02:00:00	1	BICF2G630714529	BICF2P701461	18196519	20479325	2282.81	204	NA	NA
	S366	UNION	2	02:00:00	1	BICF2P1079359	BICF2P609050	13723229	25177997	11454.8	1090	NA	NA
