# Supplementary material for: TSEN54 missense variant in Standard Schnauzers with leukodystrophy
Source: PLoS Genet. 2019 Oct 4;15(10):e1008411. doi: 10.1371/journal.pgen.1008411 (PMC6795476; doi:10.1371/journal.pgen.1008411)
Supplement: S4 Table — (XLSX) [file pgen.1008411.s005.xlsx]

## Sheet: 2018Feb12_Variant_calling_SM010
Table S4. Private variants in the genome of the affected Standard Schnauzer no.2. Variants were called with respect to the CanFam 3.1 reference genome assembly. The functional annotation of the variants is based on the NCBI annotation release 104. The table is in "1 effect per line" format. Thus, one variant will be listed several times, if multiple effects, e.g. on different alternative transcri…
#CHROM	POS	REF	ALT	FILTER	EFFECT	IMPACT	GENE	GENEID	FEATURE	FEATUREID	BIOTYPE	RANK	HGVS_C	HGVS_P	CDNA_POS	CDNA_LEN	CDS_POS	CDS_LEN	AA_POS	AA_LEN	DISTANCE	ERRORS
1	682450	G	T	GATKstd	intron_variant	MODIFIER	TRNAI-UAU	100689119	transcript	100689119	pseudogene	2	n.74+9548665G>T		-1	-1	-1	-1	-1	-1	0
1	682450	G	T	GATKstd	intron_variant	MODIFIER	TRNAT-AGU	100689133	transcript	100689133	pseudogene	7	n.519-4400456C>A		-1	-1	-1	-1	-1	-1	0
1	682450	G	T	GATKstd	intron_variant	MODIFIER	TRNAA-UGC	100689139	transcript	100689139	pseudogene	1	n.72+277871G>T		-1	-1	-1	-1	-1	-1	0
1	682450	G	T	GATKstd	intron_variant	MODIFIER	TRNAK-CUU	100689150	transcript	100689150	pseudogene	3	n.219+124666G>T		-1	-1	-1	-1	-1	-1	0
1	682451	C	T	GATKstd	intron_variant	MODIFIER	TRNAI-UAU	100689119	transcript	100689119	pseudogene	2	n.74+9548666C>T		-1	-1	-1	-1	-1	-1	0
1	682451	C	T	GATKstd	intron_variant	MODIFIER	TRNAT-AGU	100689133	transcript	100689133	pseudogene	7	n.519-4400457G>A		-1	-1	-1	-1	-1	-1	0
1	682451	C	T	GATKstd	intron_variant	MODIFIER	TRNAA-UGC	100689139	transcript	100689139	pseudogene	1	n.72+277872C>T		-1	-1	-1	-1	-1	-1	0
1	682451	C	T	GATKstd	intron_variant	MODIFIER	TRNAK-CUU	100689150	transcript	100689150	pseudogene	3	n.219+124667C>T		-1	-1	-1	-1	-1	-1	0
1	716691	C	T	GATKstd	downstream_gene_variant	MODIFIER	LOC102154355	102154355	transcript	XR_291183.2	pseudogene	-1	n.*1507C>T		-1	-1	-1	-1	-1	-1	1507
1	716691	C	T	GATKstd	intron_variant	MODIFIER	TRNAI-UAU	100689119	transcript	100689119	pseudogene	2	n.74+9582906C>T		-1	-1	-1	-1	-1	-1	0
1	716691	C	T	GATKstd	intron_variant	MODIFIER	TRNAT-AGU	100689133	transcript	100689133	pseudogene	7	n.519-4434697G>A		-1	-1	-1	-1	-1	-1	0
1	716691	C	T	GATKstd	intron_variant	MODIFIER	TRNAA-UGC	100689139	transcript	100689139	pseudogene	1	n.72+312112C>T		-1	-1	-1	-1	-1	-1	0
1	716691	C	T	GATKstd	intron_variant	MODIFIER	TRNAK-CUU	100689150	transcript	100689150	pseudogene	3	n.219+158907C>T		-1	-1	-1	-1	-1	-1	0
1	716691	C	T	GATKstd	intron_variant	MODIFIER	RBFA	606936	transcript	XM_014113052.1	protein_coding	3	c.415+5184G>A		-1	-1	-1	-1	-1	-1	0
1	1132442	G	A	GATKstd	downstream_gene_variant	MODIFIER	ATP9B	483926	transcript	XM_014120554.1	protein_coding	-1	c.*4696C>T		-1	-1	-1	-1	-1	-1	4420
1	1132442	G	A	GATKstd	downstream_gene_variant	MODIFIER	ATP9B	483926	transcript	XM_014120631.1	protein_coding	-1	c.*4696C>T		-1	-1	-1	-1	-1	-1	4420
1	1132442	G	A	GATKstd	downstream_gene_variant	MODIFIER	ATP9B	483926	transcript	XM_014120585.1	protein_coding	-1	c.*4696C>T		-1	-1	-1	-1	-1	-1	4420
1	1132442	G	A	GATKstd	downstream_gene_variant	MODIFIER	ATP9B	483926	transcript	XM_014120564.1	protein_coding	-1	c.*4696C>T		-1	-1	-1	-1	-1	-1	4420
1	1132442	G	A	GATKstd	downstream_gene_variant	MODIFIER	ATP9B	483926	transcript	XM_014120608.1	protein_coding	-1	c.*4696C>T		-1	-1	-1	-1	-1	-1	4420
1	1132442	G	A	GATKstd	intron_variant	MODIFIER	TRNAI-UAU	100689119	transcript	100689119	pseudogene	2	n.74+9998657G>A		-1	-1	-1	-1	-1	-1	0
1	1132442	G	A	GATKstd	intron_variant	MODIFIER	TRNAT-AGU	100689133	transcript	100689133	pseudogene	7	n.519-4850448C>T		-1	-1	-1	-1	-1	-1	0
1	1132442	G	A	GATKstd	intron_variant	MODIFIER	TRNAA-UGC	100689139	transcript	100689139	pseudogene	1	n.72+727863G>A		-1	-1	-1	-1	-1	-1	0
1	1132442	G	A	GATKstd	intron_variant	MODIFIER	TRNAK-CUU	100689150	transcript	100689150	pseudogene	3	n.219+574658G>A		-1	-1	-1	-1	-1	-1	0
1	1175734	C	T	GATKstd	intron_variant	MODIFIER	TRNAI-UAU	100689119	transcript	100689119	pseudogene	2	n.74+10041949C>T		-1	-1	-1	-1	-1	-1	0
1	1175734	C	T	GATKstd	intron_variant	MODIFIER	TRNAT-AGU	100689133	transcript	100689133	pseudogene	7	n.519-4893740G>A		-1	-1	-1	-1	-1	-1	0
1	1175734	C	T	GATKstd	intron_variant	MODIFIER	TRNAA-UGC	100689139	transcript	100689139	pseudogene	1	n.72+771155C>T		-1	-1	-1	-1	-1	-1	0
1	1175734	C	T	GATKstd	intron_variant	MODIFIER	TRNAK-CUU	100689150	transcript	100689150	pseudogene	3	n.219+617950C>T		-1	-1	-1	-1	-1	-1	0
1	1175734	C	T	GATKstd	intron_variant	MODIFIER	ATP9B	483926	transcript	XM_014120554.1	protein_coding	15	c.1773+6448G>A		-1	-1	-1	-1	-1	-1	0
1	1175734	C	T	GATKstd	intron_variant	MODIFIER	ATP9B	483926	transcript	XM_014120631.1	protein_coding	12	c.1194+6448G>A		-1	-1	-1	-1	-1	-1	0
1	1175734	C	T	GATKstd	intron_variant	MODIFIER	ATP9B	483926	transcript	XM_014120585.1	protein_coding	15	c.1620+6448G>A		-1	-1	-1	-1	-1	-1	0
1	1175734	C	T	GATKstd	intron_variant	MODIFIER	ATP9B	483926	transcript	XM_014120564.1	protein_coding	13	c.1662+6448G>A		-1	-1	-1	-1	-1	-1	0
1	1175734	C	T	GATKstd	intron_variant	MODIFIER	ATP9B	483926	transcript	XM_014120608.1	protein_coding	13	c.1620+6448G>A		-1	-1	-1	-1	-1	-1	0
1	1378237	T	C	GATKstd	upstream_gene_variant	MODIFIER	ATP9B	483926	transcript	XM_014120554.1	protein_coding	-1	c.-4205A>G		-1	-1	-1	-1	-1	-1	4083
1	1378237	T	C	GATKstd	upstream_gene_variant	MODIFIER	ATP9B	483926	transcript	XM_014120585.1	protein_coding	-1	c.-26988A>G		-1	-1	-1	-1	-1	-1	4736
1	1378237	T	C	GATKstd	upstream_gene_variant	MODIFIER	ATP9B	483926	transcript	XM_014120564.1	protein_coding	-1	c.-4205A>G		-1	-1	-1	-1	-1	-1	4083
1	1378237	T	C	GATKstd	upstream_gene_variant	MODIFIER	ATP9B	483926	transcript	XM_014120608.1	protein_coding	-1	c.-4205A>G		-1	-1	-1	-1	-1	-1	4082
1	1378237	T	C	GATKstd	intron_variant	MODIFIER	TRNAI-UAU	100689119	transcript	100689119	pseudogene	2	n.74+10244452T>C		-1	-1	-1	-1	-1	-1	0
1	1378237	T	C	GATKstd	intron_variant	MODIFIER	TRNAT-AGU	100689133	transcript	100689133	pseudogene	7	n.519-5096243A>G		-1	-1	-1	-1	-1	-1	0
1	1378237	T	C	GATKstd	intron_variant	MODIFIER	TRNAA-UGC	100689139	transcript	100689139	pseudogene	1	n.72+973658T>C		-1	-1	-1	-1	-1	-1	0
1	1378237	T	C	GATKstd	intron_variant	MODIFIER	TRNAK-CUU	100689150	transcript	100689150	pseudogene	3	n.219+820453T>C		-1	-1	-1	-1	-1	-1	0
1	1636033	G	C	GATKstd	intron_variant	MODIFIER	TRNAI-UAU	100689119	transcript	100689119	pseudogene	2	n.74+10502248G>C		-1	-1	-1	-1	-1	-1	0
1	1636033	G	C	GATKstd	intron_variant	MODIFIER	TRNAT-AGU	100689133	transcript	100689133	pseudogene	7	n.519-5354039C>G		-1	-1	-1	-1	-1	-1	0
1	1636033	G	C	GATKstd	intron_variant	MODIFIER	TRNAA-UGC	100689139	transcript	100689139	pseudogene	1	n.72+1231454G>C		-1	-1	-1	-1	-1	-1	0
1	1636033	G	C	GATKstd	intron_variant	MODIFIER	TRNAK-CUU	100689150	transcript	100689150	pseudogene	3	n.219+1078249G>C		-1	-1	-1	-1	-1	-1	0
1	2308292	G	C	GATKstd	intron_variant	MODIFIER	TRNAI-UAU	100689119	transcript	100689119	pseudogene	2	n.74+11174507G>C		-1	-1	-1	-1	-1	-1	0
1	2308292	G	C	GATKstd	intron_variant	MODIFIER	TRNAT-AGU	100689133	transcript	100689133	pseudogene	7	n.519-6026298C>G		-1	-1	-1	-1	-1	-1	0
1	2308292	G	C	GATKstd	intron_variant	MODIFIER	TRNAA-UGC	100689139	transcript	100689139	pseudogene	1	n.72+1903713G>C		-1	-1	-1	-1	-1	-1	0
1	2308292	G	C	GATKstd	intron_variant	MODIFIER	TRNAK-CUU	100689150	transcript	100689150	pseudogene	3	n.219+1750508G>C		-1	-1	-1	-1	-1	-1	0
1	2569564	G	C	GATKstd	intron_variant	MODIFIER	TRNAI-UAU	100689119	transcript	100689119	pseudogene	2	n.74+11435779G>C		-1	-1	-1	-1	-1	-1	0
1	2569564	G	C	GATKstd	intron_variant	MODIFIER	TRNAT-AGU	100689133	transcript	100689133	pseudogene	7	n.519-6287570C>G		-1	-1	-1	-1	-1	-1	0
1	2569564	G	C	GATKstd	intron_variant	MODIFIER	TRNAA-UGC	100689139	transcript	100689139	pseudogene	1	n.72+2164985G>C		-1	-1	-1	-1	-1	-1	0
1	2569564	G	C	GATKstd	intron_variant	MODIFIER	TRNAK-CUU	100689150	transcript	100689150	pseudogene	3	n.220-1995171G>C		-1	-1	-1	-1	-1	-1	0
1	3240777	G	A	GATKstd	intron_variant	MODIFIER	TRNAI-UAU	100689119	transcript	100689119	pseudogene	2	n.74+12106992G>A		-1	-1	-1	-1	-1	-1	0
1	3240777	G	A	GATKstd	intron_variant	MODIFIER	TRNAT-AGU	100689133	transcript	100689133	pseudogene	7	n.519-6958783C>T		-1	-1	-1	-1	-1	-1	0
1	3240777	G	A	GATKstd	intron_variant	MODIFIER	TRNAA-UGC	100689139	transcript	100689139	pseudogene	1	n.73-1755408G>A		-1	-1	-1	-1	-1	-1	0
1	3240777	G	A	GATKstd	intron_variant	MODIFIER	TRNAK-CUU	100689150	transcript	100689150	pseudogene	3	n.220-1323958G>A		-1	-1	-1	-1	-1	-1	0
1	3240777	G	A	GATKstd	intron_variant	MODIFIER	C1H18orf65	106558742	transcript	XM_014113129.1	protein_coding	4	c.254-20473C>T		-1	-1	-1	-1	-1	-1	0
1	4707910	A	G	GATKstd	intron_variant	MODIFIER	TRNAI-UAU	100689119	transcript	100689119	pseudogene	2	n.74+13574125A>G		-1	-1	-1	-1	-1	-1	0
1	4707910	A	G	GATKstd	intron_variant	MODIFIER	TRNAT-AGU	100689133	transcript	100689133	pseudogene	7	n.519-8425916T>C		-1	-1	-1	-1	-1	-1	0
1	4707910	A	G	GATKstd	intron_variant	MODIFIER	TRNAA-UGC	100689139	transcript	100689139	pseudogene	1	n.73-288275A>G		-1	-1	-1	-1	-1	-1	0
1	4707910	A	G	GATKstd	intron_variant	MODIFIER	TRNAK-CUU	100689150	transcript	100689150	pseudogene	5	n.365+80456A>G		-1	-1	-1	-1	-1	-1	0
1	4707910	A	G	GATKstd	intron_variant	MODIFIER	ZNF407	476164	transcript	XM_533370.5	protein_coding	3	c.4803-9610T>C		-1	-1	-1	-1	-1	-1	0
1	4707910	A	G	GATKstd	intron_variant	MODIFIER	ZNF407	476164	transcript	XM_005615310.2	protein_coding	3	c.4803-9610T>C		-1	-1	-1	-1	-1	-1	0
1	4707910	A	G	GATKstd	intron_variant	MODIFIER	ZNF407	476164	transcript	XM_005615309.2	protein_coding	3	c.4803-9610T>C		-1	-1	-1	-1	-1	-1	0
1	4707910	A	G	GATKstd	intron_variant	MODIFIER	ZNF407	476164	transcript	XM_005615311.2	protein_coding	3	c.4803-9610T>C		-1	-1	-1	-1	-1	-1	0
1	4707910	A	G	GATKstd	intron_variant	MODIFIER	ZNF407	476164	transcript	XM_005615312.2	protein_coding	3	c.4803-9610T>C		-1	-1	-1	-1	-1	-1	0
1	5294235	TG	T,*	PASS	intron_variant	MODIFIER	TRNAI-UAU	100689119	transcript	100689119	pseudogene	2	n.74+14160451delG		-1	-1	-1	-1	-1	-1	0
1	5294235	TG	T,*	PASS	intron_variant	MODIFIER	TRNAT-AGU	100689133	transcript	100689133	pseudogene	7	n.519-9012242delC		-1	-1	-1	-1	-1	-1	0
1	5294235	TG	T,*	PASS	intron_variant	MODIFIER	TRNAA-UGC	100689139	transcript	100689139	pseudogene	3	n.216+292913delG		-1	-1	-1	-1	-1	-1	0
1	5294235	TG	T,*	PASS	intron_variant	MODIFIER	TRNAK-CUU	100689150	transcript	100689150	pseudogene	5	n.366-75802delG		-1	-1	-1	-1	-1	-1	0
1	5294238	TC	T	PASS	intron_variant	MODIFIER	TRNAI-UAU	100689119	transcript	100689119	pseudogene	2	n.74+14160454delC		-1	-1	-1	-1	-1	-1	0
1	5294238	TC	T	PASS	intron_variant	MODIFIER	TRNAT-AGU	100689133	transcript	100689133	pseudogene	7	n.519-9012245delG		-1	-1	-1	-1	-1	-1	0
1	5294238	TC	T	PASS	intron_variant	MODIFIER	TRNAA-UGC	100689139	transcript	100689139	pseudogene	3	n.216+292916delC		-1	-1	-1	-1	-1	-1	0
1	5294238	TC	T	PASS	intron_variant	MODIFIER	TRNAK-CUU	100689150	transcript	100689150	pseudogene	5	n.366-75799delC		-1	-1	-1	-1	-1	-1	0
1	5946718	CT	C	PASS	intron_variant	MODIFIER	TRNAI-UAU	100689119	transcript	100689119	pseudogene	2	n.74+14812934delT		-1	-1	-1	-1	-1	-1	0
1	5946718	CT	C	PASS	intron_variant	MODIFIER	TRNAT-AGU	100689133	transcript	100689133	pseudogene	7	n.519-9664725delA		-1	-1	-1	-1	-1	-1	0
1	5946718	CT	C	PASS	intron_variant	MODIFIER	TRNAA-UGC	100689139	transcript	100689139	pseudogene	4	n.288+250066delT		-1	-1	-1	-1	-1	-1	0
1	5946718	CT	C	PASS	intron_variant	MODIFIER	TRNAK-CUU	100689150	transcript	100689150	pseudogene	8	n.584+58364delT		-1	-1	-1	-1	-1	-1	0
1	6274675	C	CGCAGGCCGCTCGCCCCGCAGCTCCCCCAGCCCCGCAGCA	PASS	intron_variant	MODIFIER	TRNAI-UAU	100689119	transcript	100689119	pseudogene	2	n.74+15140890_74+15140891insGCAGGCCGCTCGCCCCGCAGCTCCCCCAGCCCCGCAGCA		-1	-1	-1	-1	-1	-1	0
1	6274675	C	CGCAGGCCGCTCGCCCCGCAGCTCCCCCAGCCCCGCAGCA	PASS	intron_variant	MODIFIER	TRNAT-AGU	100689133	transcript	100689133	pseudogene	7	n.519-9992682_519-9992681insTGCTGCGGGGCTGGGGGAGCTGCGGGGCGAGCGGCCTGC		-1	-1	-1	-1	-1	-1	0
1	6274675	C	CGCAGGCCGCTCGCCCCGCAGCTCCCCCAGCCCCGCAGCA	PASS	intron_variant	MODIFIER	TRNAA-UGC	100689139	transcript	100689139	pseudogene	4	n.288+578022_288+578023insGCAGGCCGCTCGCCCCGCAGCTCCCCCAGCCCCGCAGCA		-1	-1	-1	-1	-1	-1	0
1	6274675	C	CGCAGGCCGCTCGCCCCGCAGCTCCCCCAGCCCCGCAGCA	PASS	intron_variant	MODIFIER	TRNAK-CUU	100689150	transcript	100689150	pseudogene	8	n.584+386320_584+386321insGCAGGCCGCTCGCCCCGCAGCTCCCCCAGCCCCGCAGCA		-1	-1	-1	-1	-1	-1	0
1	13755556	G	A	PASS	intron_variant	MODIFIER	TRNAI-UAU	100689119	transcript	100689119	pseudogene	2	n.75-10702055G>A		-1	-1	-1	-1	-1	-1	0
1	13755556	G	A	PASS	intron_variant	MODIFIER	TRNAT-AGU	100689133	transcript	100689133	pseudogene	7	n.518+10542332C>T		-1	-1	-1	-1	-1	-1	0
1	13755556	G	A	PASS	intron_variant	MODIFIER	TRNAA-UGC	100689139	transcript	100689139	pseudogene	4	n.289-1653212G>A		-1	-1	-1	-1	-1	-1	0
1	13755556	G	A	PASS	intron_variant	MODIFIER	TRNAK-CUU	100689150	transcript	100689150	pseudogene	13	n.949-490101G>A		-1	-1	-1	-1	-1	-1	0
1	13755556	G	A	PASS	intron_variant	MODIFIER	BCL2	403416	transcript	NM_001002949.1	protein_coding	3	c.564+20487G>A		-1	-1	-1	-1	-1	-1	0
1	13800566	T	G	PASS	intron_variant	MODIFIER	TRNAI-UAU	100689119	transcript	100689119	pseudogene	2	n.75-10657045T>G		-1	-1	-1	-1	-1	-1	0
1	13800566	T	G	PASS	intron_variant	MODIFIER	TRNAT-AGU	100689133	transcript	100689133	pseudogene	7	n.518+10497322A>C		-1	-1	-1	-1	-1	-1	0
1	13800566	T	G	PASS	intron_variant	MODIFIER	TRNAA-UGC	100689139	transcript	100689139	pseudogene	4	n.289-1608202T>G		-1	-1	-1	-1	-1	-1	0
1	13800566	T	G	PASS	intron_variant	MODIFIER	TRNAK-CUU	100689150	transcript	100689150	pseudogene	13	n.949-445091T>G		-1	-1	-1	-1	-1	-1	0
1	13800566	T	G	PASS	intron_variant	MODIFIER	BCL2	403416	transcript	NM_001002949.1	protein_coding	3	c.564+65497T>G		-1	-1	-1	-1	-1	-1	0
1	13800566	T	G	PASS	intron_variant	MODIFIER	TRNAE-CUC	100689154	transcript	100689154	pseudogene	1	n.72+27736T>G		-1	-1	-1	-1	-1	-1	0
1	13838364	C	T	PASS	intron_variant	MODIFIER	TRNAI-UAU	100689119	transcript	100689119	pseudogene	2	n.75-10619247C>T		-1	-1	-1	-1	-1	-1	0
1	13838364	C	T	PASS	intron_variant	MODIFIER	TRNAT-AGU	100689133	transcript	100689133	pseudogene	7	n.518+10459524G>A		-1	-1	-1	-1	-1	-1	0
1	13838364	C	T	PASS	intron_variant	MODIFIER	TRNAA-UGC	100689139	transcript	100689139	pseudogene	4	n.289-1570404C>T		-1	-1	-1	-1	-1	-1	0
1	13838364	C	T	PASS	intron_variant	MODIFIER	TRNAK-CUU	100689150	transcript	100689150	pseudogene	13	n.949-407293C>T		-1	-1	-1	-1	-1	-1	0
1	13838364	C	T	PASS	intron_variant	MODIFIER	BCL2	403416	transcript	NM_001002949.1	protein_coding	3	c.565-61952C>T		-1	-1	-1	-1	-1	-1	0
1	13838364	C	T	PASS	intron_variant	MODIFIER	TRNAE-CUC	100689154	transcript	100689154	pseudogene	1	n.72+65534C>T		-1	-1	-1	-1	-1	-1	0
1	13842883	A	G	PASS	intron_variant	MODIFIER	TRNAI-UAU	100689119	transcript	100689119	pseudogene	2	n.75-10614728A>G		-1	-1	-1	-1	-1	-1	0
1	13842883	A	G	PASS	intron_variant	MODIFIER	TRNAT-AGU	100689133	transcript	100689133	pseudogene	7	n.518+10455005T>C		-1	-1	-1	-1	-1	-1	0
1	13842883	A	G	PASS	intron_variant	MODIFIER	TRNAA-UGC	100689139	transcript	100689139	pseudogene	4	n.289-1565885A>G		-1	-1	-1	-1	-1	-1	0
1	13842883	A	G	PASS	intron_variant	MODIFIER	TRNAK-CUU	100689150	transcript	100689150	pseudogene	13	n.949-402774A>G		-1	-1	-1	-1	-1	-1	0
1	13842883	A	G	PASS	intron_variant	MODIFIER	BCL2	403416	transcript	NM_001002949.1	protein_coding	3	c.565-57433A>G		-1	-1	-1	-1	-1	-1	0
1	13842883	A	G	PASS	intron_variant	MODIFIER	TRNAE-CUC	100689154	transcript	100689154	pseudogene	1	n.72+70053A>G		-1	-1	-1	-1	-1	-1	0
1	13924178	G	A	PASS	intron_variant	MODIFIER	TRNAI-UAU	100689119	transcript	100689119	pseudogene	2	n.75-10533433G>A		-1	-1	-1	-1	-1	-1	0
1	13924178	G	A	PASS	intron_variant	MODIFIER	TRNAT-AGU	100689133	transcript	100689133	pseudogene	7	n.518+10373710C>T		-1	-1	-1	-1	-1	-1	0
1	13924178	G	A	PASS	intron_variant	MODIFIER	TRNAA-UGC	100689139	transcript	100689139	pseudogene	4	n.289-1484590G>A		-1	-1	-1	-1	-1	-1	0
1	13924178	G	A	PASS	intron_variant	MODIFIER	TRNAK-CUU	100689150	transcript	100689150	pseudogene	13	n.949-321479G>A		-1	-1	-1	-1	-1	-1	0
1	13924178	G	A	PASS	intron_variant	MODIFIER	TRNAE-CUC	100689154	transcript	100689154	pseudogene	1	n.72+151348G>A		-1	-1	-1	-1	-1	-1	0
1	15357849	G	A	PASS	intron_variant	MODIFIER	TRNAI-UAU	100689119	transcript	100689119	pseudogene	2	n.75-9099762G>A		-1	-1	-1	-1	-1	-1	0
1	15357849	G	A	PASS	intron_variant	MODIFIER	TRNAT-AGU	100689133	transcript	100689133	pseudogene	7	n.518+8940039C>T		-1	-1	-1	-1	-1	-1	0
1	15357849	G	A	PASS	intron_variant	MODIFIER	TRNAA-UGC	100689139	transcript	100689139	pseudogene	4	n.289-50919G>A		-1	-1	-1	-1	-1	-1	0
1	15357849	G	A	PASS	intron_variant	MODIFIER	TRNAK-CUU	100689150	transcript	100689150	pseudogene	15	n.1094+1073991G>A		-1	-1	-1	-1	-1	-1	0
1	15357849	G	A	PASS	intron_variant	MODIFIER	TRNAE-CUC	100689154	transcript	100689154	pseudogene	1	n.72+1585019G>A		-1	-1	-1	-1	-1	-1	0
1	15375369	T	C	PASS	intron_variant	MODIFIER	TRNAI-UAU	100689119	transcript	100689119	pseudogene	2	n.75-9082242T>C		-1	-1	-1	-1	-1	-1	0
1	15375369	T	C	PASS	intron_variant	MODIFIER	TRNAT-AGU	100689133	transcript	100689133	pseudogene	7	n.518+8922519A>G		-1	-1	-1	-1	-1	-1	0
1	15375369	T	C	PASS	intron_variant	MODIFIER	TRNAA-UGC	100689139	transcript	100689139	pseudogene	4	n.289-33399T>C		-1	-1	-1	-1	-1	-1	0
1	15375369	T	C	PASS	intron_variant	MODIFIER	TRNAK-CUU	100689150	transcript	100689150	pseudogene	15	n.1094+1091511T>C		-1	-1	-1	-1	-1	-1	0
1	15375369	T	C	PASS	intron_variant	MODIFIER	TRNAE-CUC	100689154	transcript	100689154	pseudogene	1	n.72+1602539T>C		-1	-1	-1	-1	-1	-1	0
1	15388109	G	A	PASS	intron_variant	MODIFIER	TRNAI-UAU	100689119	transcript	100689119	pseudogene	2	n.75-9069502G>A		-1	-1	-1	-1	-1	-1	0
1	15388109	G	A	PASS	intron_variant	MODIFIER	TRNAT-AGU	100689133	transcript	100689133	pseudogene	7	n.518+8909779C>T		-1	-1	-1	-1	-1	-1	0
1	15388109	G	A	PASS	intron_variant	MODIFIER	TRNAA-UGC	100689139	transcript	100689139	pseudogene	4	n.289-20659G>A		-1	-1	-1	-1	-1	-1	0
1	15388109	G	A	PASS	intron_variant	MODIFIER	TRNAK-CUU	100689150	transcript	100689150	pseudogene	15	n.1094+1104251G>A		-1	-1	-1	-1	-1	-1	0
1	15388109	G	A	PASS	intron_variant	MODIFIER	TRNAE-CUC	100689154	transcript	100689154	pseudogene	1	n.72+1615279G>A		-1	-1	-1	-1	-1	-1	0
1	15606315	A	G	PASS	intron_variant	MODIFIER	TRNAI-UAU	100689119	transcript	100689119	pseudogene	2	n.75-8851296A>G		-1	-1	-1	-1	-1	-1	0
1	15606315	A	G	PASS	intron_variant	MODIFIER	TRNAT-AGU	100689133	transcript	100689133	pseudogene	7	n.518+8691573T>C		-1	-1	-1	-1	-1	-1	0
1	15606315	A	G	PASS	intron_variant	MODIFIER	TRNAA-UGC	100689139	transcript	100689139	pseudogene	5	n.360+197476A>G		-1	-1	-1	-1	-1	-1	0
1	15606315	A	G	PASS	intron_variant	MODIFIER	TRNAK-CUU	100689150	transcript	100689150	pseudogene	15	n.1095-970224A>G		-1	-1	-1	-1	-1	-1	0
1	15606315	A	G	PASS	intron_variant	MODIFIER	TRNAE-CUC	100689154	transcript	100689154	pseudogene	1	n.72+1833485A>G		-1	-1	-1	-1	-1	-1	0
1	17660493	G	A	PASS	intron_variant	MODIFIER	TRNAI-UAU	100689119	transcript	100689119	pseudogene	2	n.75-6797118G>A		-1	-1	-1	-1	-1	-1	0
1	17660493	G	A	PASS	intron_variant	MODIFIER	TRNAT-AGU	100689133	transcript	100689133	pseudogene	7	n.518+6637395C>T		-1	-1	-1	-1	-1	-1	0
1	17660493	G	A	PASS	intron_variant	MODIFIER	TRNAA-UGC	100689139	transcript	100689139	pseudogene	5	n.360+2251654G>A		-1	-1	-1	-1	-1	-1	0
1	17660493	G	A	PASS	intron_variant	MODIFIER	TRNAK-CUU	100689150	transcript	100689150	pseudogene	18	n.1313+346710G>A		-1	-1	-1	-1	-1	-1	0
1	17660493	G	A	PASS	intron_variant	MODIFIER	TRNAE-CUC	100689154	transcript	100689154	pseudogene	1	n.73-3429234G>A		-1	-1	-1	-1	-1	-1	0
1	17660493	G	A	PASS	intron_variant	MODIFIER	TRNAA-AGC	100689137	transcript	100689137	pseudogene	12	n.870-1883241C>T		-1	-1	-1	-1	-1	-1	0
1	17660493	G	A	PASS	intron_variant	MODIFIER	NEDD4L	476189	transcript	XM_014108785.1	protein_coding	20	c.1789-377C>T		-1	-1	-1	-1	-1	-1	0
1	17660493	G	A	PASS	intron_variant	MODIFIER	NEDD4L	476189	transcript	XM_014108939.1	protein_coding	18	c.1528-377C>T		-1	-1	-1	-1	-1	-1	0
1	17660493	G	A	PASS	intron_variant	MODIFIER	NEDD4L	476189	transcript	XM_014108971.1	protein_coding	20	c.1528-377C>T		-1	-1	-1	-1	-1	-1	0
1	17660493	G	A	PASS	intron_variant	MODIFIER	NEDD4L	476189	transcript	XM_005615370.2	protein_coding	18	c.1675-377C>T		-1	-1	-1	-1	-1	-1	0
1	17660493	G	A	PASS	intron_variant	MODIFIER	NEDD4L	476189	transcript	XM_005615368.2	protein_coding	20	c.1738-377C>T		-1	-1	-1	-1	-1	-1	0
1	17660493	G	A	PASS	intron_variant	MODIFIER	NEDD4L	476189	transcript	XM_005615369.2	protein_coding	19	c.1735-377C>T		-1	-1	-1	-1	-1	-1	0
1	17660493	G	A	PASS	intron_variant	MODIFIER	NEDD4L	476189	transcript	XM_014109029.1	protein_coding	21	c.1528-377C>T		-1	-1	-1	-1	-1	-1	0
1	17660493	G	A	PASS	intron_variant	MODIFIER	NEDD4L	476189	transcript	XM_005615375.2	protein_coding	18	c.1411-377C>T		-1	-1	-1	-1	-1	-1	0
1	17660493	G	A	PASS	intron_variant	MODIFIER	NEDD4L	476189	transcript	XM_014109014.1	protein_coding	21	c.1528-377C>T		-1	-1	-1	-1	-1	-1	0
1	17660493	G	A	PASS	intron_variant	MODIFIER	NEDD4L	476189	transcript	XM_533393.5	protein_coding	19	c.1471-377C>T		-1	-1	-1	-1	-1	-1	0
1	18378671	C	T	GATKstd	synonymous_variant	LOW	FECH	610360	transcript	XM_847843.4	protein_coding	8	c.879C>T	p.Asp293Asp	898	2592	879	1203	293	400	0
1	18378671	C	T	GATKstd	intron_variant	MODIFIER	TRNAI-UAU	100689119	transcript	100689119	pseudogene	2	n.75-6078940C>T		-1	-1	-1	-1	-1	-1	0
1	18378671	C	T	GATKstd	intron_variant	MODIFIER	TRNAT-AGU	100689133	transcript	100689133	pseudogene	7	n.518+5919217G>A		-1	-1	-1	-1	-1	-1	0
1	18378671	C	T	GATKstd	intron_variant	MODIFIER	TRNAA-UGC	100689139	transcript	100689139	pseudogene	5	n.360+2969832C>T		-1	-1	-1	-1	-1	-1	0
1	18378671	C	T	GATKstd	intron_variant	MODIFIER	TRNAK-CUU	100689150	transcript	100689150	pseudogene	18	n.1313+1064888C>T		-1	-1	-1	-1	-1	-1	0
1	18378671	C	T	GATKstd	intron_variant	MODIFIER	TRNAE-CUC	100689154	transcript	100689154	pseudogene	1	n.73-2711056C>T		-1	-1	-1	-1	-1	-1	0
1	18378671	C	T	GATKstd	intron_variant	MODIFIER	TRNAA-AGC	100689137	transcript	100689137	pseudogene	12	n.870-2601419G>A		-1	-1	-1	-1	-1	-1	0
1	18495676	C	T	GATKstd	intron_variant	MODIFIER	TRNAI-UAU	100689119	transcript	100689119	pseudogene	2	n.75-5961935C>T		-1	-1	-1	-1	-1	-1	0
1	18495676	C	T	GATKstd	intron_variant	MODIFIER	TRNAT-AGU	100689133	transcript	100689133	pseudogene	7	n.518+5802212G>A		-1	-1	-1	-1	-1	-1	0
1	18495676	C	T	GATKstd	intron_variant	MODIFIER	TRNAA-UGC	100689139	transcript	100689139	pseudogene	5	n.360+3086837C>T		-1	-1	-1	-1	-1	-1	0
1	18495676	C	T	GATKstd	intron_variant	MODIFIER	TRNAK-CUU	100689150	transcript	100689150	pseudogene	18	n.1314-1157364C>T		-1	-1	-1	-1	-1	-1	0
1	18495676	C	T	GATKstd	intron_variant	MODIFIER	TRNAE-CUC	100689154	transcript	100689154	pseudogene	1	n.73-2594051C>T		-1	-1	-1	-1	-1	-1	0
1	18495676	C	T	GATKstd	intron_variant	MODIFIER	TRNAA-AGC	100689137	transcript	100689137	pseudogene	12	n.869+2551027G>A		-1	-1	-1	-1	-1	-1	0
1	18531603	T	A	GATKstd	intron_variant	MODIFIER	TRNAI-UAU	100689119	transcript	100689119	pseudogene	2	n.75-5926008T>A		-1	-1	-1	-1	-1	-1	0
1	18531603	T	A	GATKstd	intron_variant	MODIFIER	TRNAT-AGU	100689133	transcript	100689133	pseudogene	7	n.518+5766285A>T		-1	-1	-1	-1	-1	-1	0
1	18531603	T	A	GATKstd	intron_variant	MODIFIER	TRNAA-UGC	100689139	transcript	100689139	pseudogene	5	n.360+3122764T>A		-1	-1	-1	-1	-1	-1	0
1	18531603	T	A	GATKstd	intron_variant	MODIFIER	TRNAK-CUU	100689150	transcript	100689150	pseudogene	18	n.1314-1121437T>A		-1	-1	-1	-1	-1	-1	0
1	18531603	T	A	GATKstd	intron_variant	MODIFIER	TRNAE-CUC	100689154	transcript	100689154	pseudogene	1	n.73-2558124T>A		-1	-1	-1	-1	-1	-1	0
1	18531603	T	A	GATKstd	intron_variant	MODIFIER	TRNAA-AGC	100689137	transcript	100689137	pseudogene	12	n.869+2515100A>T		-1	-1	-1	-1	-1	-1	0
1	19002410	C	G	GATKstd	intron_variant	MODIFIER	TRNAI-UAU	100689119	transcript	100689119	pseudogene	2	n.75-5455201C>G		-1	-1	-1	-1	-1	-1	0
1	19002410	C	G	GATKstd	intron_variant	MODIFIER	TRNAT-AGU	100689133	transcript	100689133	pseudogene	7	n.518+5295478G>C		-1	-1	-1	-1	-1	-1	0
1	19002410	C	G	GATKstd	intron_variant	MODIFIER	TRNAA-UGC	100689139	transcript	100689139	pseudogene	5	n.360+3593571C>G		-1	-1	-1	-1	-1	-1	0
1	19002410	C	G	GATKstd	intron_variant	MODIFIER	TRNAK-CUU	100689150	transcript	100689150	pseudogene	18	n.1314-650630C>G		-1	-1	-1	-1	-1	-1	0
1	19002410	C	G	GATKstd	intron_variant	MODIFIER	TRNAE-CUC	100689154	transcript	100689154	pseudogene	1	n.73-2087317C>G		-1	-1	-1	-1	-1	-1	0
1	19002410	C	G	GATKstd	intron_variant	MODIFIER	TRNAA-AGC	100689137	transcript	100689137	pseudogene	12	n.869+2044293G>C		-1	-1	-1	-1	-1	-1	0
1	19002410	C	G	GATKstd	intron_variant	MODIFIER	WDR7	476191	transcript	XM_005615377.2	protein_coding	22	c.3322+397G>C		-1	-1	-1	-1	-1	-1	0
1	19002410	C	G	GATKstd	intron_variant	MODIFIER	WDR7	476191	transcript	XM_005615379.2	protein_coding	21	c.3295+397G>C		-1	-1	-1	-1	-1	-1	0
1	19002410	C	G	GATKstd	intron_variant	MODIFIER	WDR7	476191	transcript	XM_005615380.2	protein_coding	21	c.3223+397G>C		-1	-1	-1	-1	-1	-1	0
1	19783429	G	C	PASS	downstream_gene_variant	MODIFIER	LOC102153337	102153337	transcript	XR_291212.2	pseudogene	-1	n.*2073C>G		-1	-1	-1	-1	-1	-1	2073
1	19783429	G	C	PASS	downstream_gene_variant	MODIFIER	LOC102153337	102153337	transcript	XR_291213.2	pseudogene	-1	n.*2073C>G		-1	-1	-1	-1	-1	-1	2073
1	19783429	G	C	PASS	downstream_gene_variant	MODIFIER	LOC102153337	102153337	transcript	XR_291214.2	pseudogene	-1	n.*2073C>G		-1	-1	-1	-1	-1	-1	2073
1	19783429	G	C	PASS	intron_variant	MODIFIER	TRNAI-UAU	100689119	transcript	100689119	pseudogene	2	n.75-4674182G>C		-1	-1	-1	-1	-1	-1	0
1	19783429	G	C	PASS	intron_variant	MODIFIER	TRNAT-AGU	100689133	transcript	100689133	pseudogene	7	n.518+4514459C>G		-1	-1	-1	-1	-1	-1	0
1	19783429	G	C	PASS	intron_variant	MODIFIER	TRNAA-UGC	100689139	transcript	100689139	pseudogene	5	n.360+4374590G>C		-1	-1	-1	-1	-1	-1	0
1	19783429	G	C	PASS	intron_variant	MODIFIER	TRNAK-CUU	100689150	transcript	100689150	pseudogene	19	n.1386+130317G>C		-1	-1	-1	-1	-1	-1	0
1	19783429	G	C	PASS	intron_variant	MODIFIER	TRNAE-CUC	100689154	transcript	100689154	pseudogene	1	n.73-1306298G>C		-1	-1	-1	-1	-1	-1	0
1	19783429	G	C	PASS	intron_variant	MODIFIER	TRNAA-AGC	100689137	transcript	100689137	pseudogene	12	n.869+1263274C>G		-1	-1	-1	-1	-1	-1	0
1	20216370	C	T	GATKstd	intron_variant	MODIFIER	TRNAI-UAU	100689119	transcript	100689119	pseudogene	2	n.75-4241241C>T		-1	-1	-1	-1	-1	-1	0
1	20216370	C	T	GATKstd	intron_variant	MODIFIER	TRNAT-AGU	100689133	transcript	100689133	pseudogene	7	n.518+4081518G>A		-1	-1	-1	-1	-1	-1	0
1	20216370	C	T	GATKstd	intron_variant	MODIFIER	TRNAA-UGC	100689139	transcript	100689139	pseudogene	5	n.360+4807531C>T		-1	-1	-1	-1	-1	-1	0
1	20216370	C	T	GATKstd	intron_variant	MODIFIER	TRNAK-CUU	100689150	transcript	100689150	pseudogene	19	n.1387-212201C>T		-1	-1	-1	-1	-1	-1	0
1	20216370	C	T	GATKstd	intron_variant	MODIFIER	TRNAE-CUC	100689154	transcript	100689154	pseudogene	1	n.73-873357C>T		-1	-1	-1	-1	-1	-1	0
1	20216370	C	T	GATKstd	intron_variant	MODIFIER	TRNAA-AGC	100689137	transcript	100689137	pseudogene	12	n.869+830333G>A		-1	-1	-1	-1	-1	-1	0
1	20216370	C	T	GATKstd	intron_variant	MODIFIER	TCF4	403949	transcript	NM_001003268.1	protein_coding	4	c.233-24464C>T		-1	-1	-1	-1	-1	-1	0
1	20732366	T	C	PASS	intron_variant	MODIFIER	TRNAI-UAU	100689119	transcript	100689119	pseudogene	2	n.75-3725245T>C		-1	-1	-1	-1	-1	-1	0
1	20732366	T	C	PASS	intron_variant	MODIFIER	TRNAT-AGU	100689133	transcript	100689133	pseudogene	7	n.518+3565522A>G		-1	-1	-1	-1	-1	-1	0
1	20732366	T	C	PASS	intron_variant	MODIFIER	TRNAA-UGC	100689139	transcript	100689139	pseudogene	5	n.361-5004128T>C		-1	-1	-1	-1	-1	-1	0
1	20732366	T	C	PASS	intron_variant	MODIFIER	TRNAK-CUU	100689150	transcript	100689150	pseudogene	20	n.1459+303723T>C		-1	-1	-1	-1	-1	-1	0
1	20732366	T	C	PASS	intron_variant	MODIFIER	TRNAE-CUC	100689154	transcript	100689154	pseudogene	1	n.73-357361T>C		-1	-1	-1	-1	-1	-1	0
1	20732366	T	C	PASS	intron_variant	MODIFIER	TRNAA-AGC	100689137	transcript	100689137	pseudogene	12	n.869+314337A>G		-1	-1	-1	-1	-1	-1	0
1	20732366	T	C	PASS	intron_variant	MODIFIER	RAB27B	483974	transcript	XM_005615384.2	protein_coding	1	c.-20+16869A>G		-1	-1	-1	-1	-1	-1	0
1	20732366	T	C	PASS	intron_variant	MODIFIER	RAB27B	483974	transcript	XM_005615385.1	protein_coding	1	c.-149-18783A>G		-1	-1	-1	-1	-1	-1	0
1	20732366	T	C	PASS	intron_variant	MODIFIER	RAB27B	483974	transcript	XM_014109703.1	protein_coding	2	c.-19-19446A>G		-1	-1	-1	-1	-1	-1	0
1	20732366	T	C	PASS	intron_variant	MODIFIER	RAB27B	483974	transcript	XM_541092.3	protein_coding	1	c.-19-19446A>G		-1	-1	-1	-1	-1	-1	0
1	20895393	G	GT	PASS	intron_variant	MODIFIER	TRNAI-UAU	100689119	transcript	100689119	pseudogene	2	n.75-3562218_75-3562217insT		-1	-1	-1	-1	-1	-1	0
1	20895393	G	GT	PASS	intron_variant	MODIFIER	TRNAT-AGU	100689133	transcript	100689133	pseudogene	7	n.518+3402494_518+3402495insA		-1	-1	-1	-1	-1	-1	0
1	20895393	G	GT	PASS	intron_variant	MODIFIER	TRNAA-UGC	100689139	transcript	100689139	pseudogene	5	n.361-4841101_361-4841100insT		-1	-1	-1	-1	-1	-1	0
1	20895393	G	GT	PASS	intron_variant	MODIFIER	TRNAK-CUU	100689150	transcript	100689150	pseudogene	20	n.1459+466750_1459+466751insT		-1	-1	-1	-1	-1	-1	0
1	20895393	G	GT	PASS	intron_variant	MODIFIER	TRNAE-CUC	100689154	transcript	100689154	pseudogene	1	n.73-194334_73-194333insT		-1	-1	-1	-1	-1	-1	0
1	20895393	G	GT	PASS	intron_variant	MODIFIER	TRNAA-AGC	100689137	transcript	100689137	pseudogene	12	n.869+151309_869+151310insA		-1	-1	-1	-1	-1	-1	0
1	21032364	A	AAGGAAGGAAGGG	PASS	intron_variant	MODIFIER	TRNAI-UAU	100689119	transcript	100689119	pseudogene	2	n.75-3425247_75-3425246insAGGAAGGAAGGG		-1	-1	-1	-1	-1	-1	0
1	21032364	A	AAGGAAGGAAGGG	PASS	intron_variant	MODIFIER	TRNAT-AGU	100689133	transcript	100689133	pseudogene	7	n.518+3265523_518+3265524insCCCTTCCTTCCT		-1	-1	-1	-1	-1	-1	0
1	21032364	A	AAGGAAGGAAGGG	PASS	intron_variant	MODIFIER	TRNAA-UGC	100689139	transcript	100689139	pseudogene	5	n.361-4704130_361-4704129insAGGAAGGAAGGG		-1	-1	-1	-1	-1	-1	0
1	21032364	A	AAGGAAGGAAGGG	PASS	intron_variant	MODIFIER	TRNAK-CUU	100689150	transcript	100689150	pseudogene	20	n.1459+603721_1459+603722insAGGAAGGAAGGG		-1	-1	-1	-1	-1	-1	0
1	21032364	A	AAGGAAGGAAGGG	PASS	intron_variant	MODIFIER	TRNAE-CUC	100689154	transcript	100689154	pseudogene	1	n.73-57363_73-57362insAGGAAGGAAGGG		-1	-1	-1	-1	-1	-1	0
1	21032364	A	AAGGAAGGAAGGG	PASS	intron_variant	MODIFIER	TRNAA-AGC	100689137	transcript	100689137	pseudogene	12	n.869+14338_869+14339insCCCTTCCTTCCT		-1	-1	-1	-1	-1	-1	0
1	21038148	C	G	GATKstd	intron_variant	MODIFIER	TRNAI-UAU	100689119	transcript	100689119	pseudogene	2	n.75-3419463C>G		-1	-1	-1	-1	-1	-1	0
1	21038148	C	G	GATKstd	intron_variant	MODIFIER	TRNAT-AGU	100689133	transcript	100689133	pseudogene	7	n.518+3259740G>C		-1	-1	-1	-1	-1	-1	0
1	21038148	C	G	GATKstd	intron_variant	MODIFIER	TRNAA-UGC	100689139	transcript	100689139	pseudogene	5	n.361-4698346C>G		-1	-1	-1	-1	-1	-1	0
1	21038148	C	G	GATKstd	intron_variant	MODIFIER	TRNAK-CUU	100689150	transcript	100689150	pseudogene	20	n.1459+609505C>G		-1	-1	-1	-1	-1	-1	0
1	21038148	C	G	GATKstd	intron_variant	MODIFIER	TRNAE-CUC	100689154	transcript	100689154	pseudogene	1	n.73-51579C>G		-1	-1	-1	-1	-1	-1	0
1	21038148	C	G	GATKstd	intron_variant	MODIFIER	TRNAA-AGC	100689137	transcript	100689137	pseudogene	12	n.869+8555G>C		-1	-1	-1	-1	-1	-1	0
1	21521911	T	C	GATKstd	intron_variant	MODIFIER	TRNAI-UAU	100689119	transcript	100689119	pseudogene	2	n.75-2935700T>C		-1	-1	-1	-1	-1	-1	0
1	21521911	T	C	GATKstd	intron_variant	MODIFIER	TRNAT-AGU	100689133	transcript	100689133	pseudogene	7	n.518+2775977A>G		-1	-1	-1	-1	-1	-1	0
1	21521911	T	C	GATKstd	intron_variant	MODIFIER	TRNAA-UGC	100689139	transcript	100689139	pseudogene	5	n.361-4214583T>C		-1	-1	-1	-1	-1	-1	0
1	21521911	T	C	GATKstd	intron_variant	MODIFIER	TRNAK-CUU	100689150	transcript	100689150	pseudogene	20	n.1459+1093268T>C		-1	-1	-1	-1	-1	-1	0
1	21521911	T	C	GATKstd	intron_variant	MODIFIER	TRNAE-CUC	100689154	transcript	100689154	pseudogene	5	n.360+410955T>C		-1	-1	-1	-1	-1	-1	0
1	21521911	T	C	GATKstd	intron_variant	MODIFIER	TRNAA-AGC	100689137	transcript	100689137	pseudogene	11	n.797-475136A>G		-1	-1	-1	-1	-1	-1	0
1	22571051	A	T	GATKstd	intron_variant	MODIFIER	TRNAI-UAU	100689119	transcript	100689119	pseudogene	2	n.75-1886560A>T		-1	-1	-1	-1	-1	-1	0
1	22571051	A	T	GATKstd	intron_variant	MODIFIER	TRNAT-AGU	100689133	transcript	100689133	pseudogene	7	n.518+1726837T>A		-1	-1	-1	-1	-1	-1	0
1	22571051	A	T	GATKstd	intron_variant	MODIFIER	TRNAA-UGC	100689139	transcript	100689139	pseudogene	5	n.361-3165443A>T		-1	-1	-1	-1	-1	-1	0
1	22571051	A	T	GATKstd	intron_variant	MODIFIER	TRNAK-CUU	100689150	transcript	100689150	pseudogene	20	n.1460-1121068A>T		-1	-1	-1	-1	-1	-1	0
1	22571051	A	T	GATKstd	intron_variant	MODIFIER	TRNAE-CUC	100689154	transcript	100689154	pseudogene	5	n.361-271015A>T		-1	-1	-1	-1	-1	-1	0
1	22571051	A	T	GATKstd	intron_variant	MODIFIER	TRNAA-AGC	100689137	transcript	100689137	pseudogene	11	n.797-1524276T>A		-1	-1	-1	-1	-1	-1	0
1	22780061	G	A	GATKstd	intron_variant	MODIFIER	TRNAI-UAU	100689119	transcript	100689119	pseudogene	2	n.75-1677550G>A		-1	-1	-1	-1	-1	-1	0
1	22780061	G	A	GATKstd	intron_variant	MODIFIER	TRNAT-AGU	100689133	transcript	100689133	pseudogene	7	n.518+1517827C>T		-1	-1	-1	-1	-1	-1	0
1	22780061	G	A	GATKstd	intron_variant	MODIFIER	TRNAA-UGC	100689139	transcript	100689139	pseudogene	5	n.361-2956433G>A		-1	-1	-1	-1	-1	-1	0
1	22780061	G	A	GATKstd	intron_variant	MODIFIER	TRNAK-CUU	100689150	transcript	100689150	pseudogene	20	n.1460-912058G>A		-1	-1	-1	-1	-1	-1	0
1	22780061	G	A	GATKstd	intron_variant	MODIFIER	TRNAE-CUC	100689154	transcript	100689154	pseudogene	5	n.361-62005G>A		-1	-1	-1	-1	-1	-1	0
1	22780061	G	A	GATKstd	intron_variant	MODIFIER	TRNAA-AGC	100689137	transcript	100689137	pseudogene	11	n.796+1561047C>T		-1	-1	-1	-1	-1	-1	0
1	22802673	A	G	GATKstd	intron_variant	MODIFIER	TRNAI-UAU	100689119	transcript	100689119	pseudogene	2	n.75-1654938A>G		-1	-1	-1	-1	-1	-1	0
1	22802673	A	G	GATKstd	intron_variant	MODIFIER	TRNAT-AGU	100689133	transcript	100689133	pseudogene	7	n.518+1495215T>C		-1	-1	-1	-1	-1	-1	0
1	22802673	A	G	GATKstd	intron_variant	MODIFIER	TRNAA-UGC	100689139	transcript	100689139	pseudogene	5	n.361-2933821A>G		-1	-1	-1	-1	-1	-1	0
1	22802673	A	G	GATKstd	intron_variant	MODIFIER	TRNAK-CUU	100689150	transcript	100689150	pseudogene	20	n.1460-889446A>G		-1	-1	-1	-1	-1	-1	0
1	22802673	A	G	GATKstd	intron_variant	MODIFIER	TRNAE-CUC	100689154	transcript	100689154	pseudogene	5	n.361-39393A>G		-1	-1	-1	-1	-1	-1	0
1	22802673	A	G	GATKstd	intron_variant	MODIFIER	TRNAA-AGC	100689137	transcript	100689137	pseudogene	11	n.796+1538435T>C		-1	-1	-1	-1	-1	-1	0
1	22813282	A	G	PASS	intron_variant	MODIFIER	TRNAI-UAU	100689119	transcript	100689119	pseudogene	2	n.75-1644329A>G		-1	-1	-1	-1	-1	-1	0
1	22813282	A	G	PASS	intron_variant	MODIFIER	TRNAT-AGU	100689133	transcript	100689133	pseudogene	7	n.518+1484606T>C		-1	-1	-1	-1	-1	-1	0
1	22813282	A	G	PASS	intron_variant	MODIFIER	TRNAA-UGC	100689139	transcript	100689139	pseudogene	5	n.361-2923212A>G		-1	-1	-1	-1	-1	-1	0
1	22813282	A	G	PASS	intron_variant	MODIFIER	TRNAK-CUU	100689150	transcript	100689150	pseudogene	20	n.1460-878837A>G		-1	-1	-1	-1	-1	-1	0
1	22813282	A	G	PASS	intron_variant	MODIFIER	TRNAE-CUC	100689154	transcript	100689154	pseudogene	5	n.361-28784A>G		-1	-1	-1	-1	-1	-1	0
1	22813282	A	G	PASS	intron_variant	MODIFIER	TRNAA-AGC	100689137	transcript	100689137	pseudogene	11	n.796+1527826T>C		-1	-1	-1	-1	-1	-1	0
1	22884188	G	A	PASS	intron_variant	MODIFIER	TRNAI-UAU	100689119	transcript	100689119	pseudogene	2	n.75-1573423G>A		-1	-1	-1	-1	-1	-1	0
1	22884188	G	A	PASS	intron_variant	MODIFIER	TRNAT-AGU	100689133	transcript	100689133	pseudogene	7	n.518+1413700C>T		-1	-1	-1	-1	-1	-1	0
1	22884188	G	A	PASS	intron_variant	MODIFIER	TRNAA-UGC	100689139	transcript	100689139	pseudogene	5	n.361-2852306G>A		-1	-1	-1	-1	-1	-1	0
1	22884188	G	A	PASS	intron_variant	MODIFIER	TRNAK-CUU	100689150	transcript	100689150	pseudogene	20	n.1460-807931G>A		-1	-1	-1	-1	-1	-1	0
1	22884188	G	A	PASS	intron_variant	MODIFIER	TRNAE-CUC	100689154	transcript	100689154	pseudogene	6	n.433+42050G>A		-1	-1	-1	-1	-1	-1	0
1	22884188	G	A	PASS	intron_variant	MODIFIER	TRNAA-AGC	100689137	transcript	100689137	pseudogene	11	n.796+1456920C>T		-1	-1	-1	-1	-1	-1	0
1	22890358	C	T	PASS	intron_variant	MODIFIER	TRNAI-UAU	100689119	transcript	100689119	pseudogene	2	n.75-1567253C>T		-1	-1	-1	-1	-1	-1	0
1	22890358	C	T	PASS	intron_variant	MODIFIER	TRNAT-AGU	100689133	transcript	100689133	pseudogene	7	n.518+1407530G>A		-1	-1	-1	-1	-1	-1	0
1	22890358	C	T	PASS	intron_variant	MODIFIER	TRNAA-UGC	100689139	transcript	100689139	pseudogene	5	n.361-2846136C>T		-1	-1	-1	-1	-1	-1	0
1	22890358	C	T	PASS	intron_variant	MODIFIER	TRNAK-CUU	100689150	transcript	100689150	pseudogene	20	n.1460-801761C>T		-1	-1	-1	-1	-1	-1	0
1	22890358	C	T	PASS	intron_variant	MODIFIER	TRNAE-CUC	100689154	transcript	100689154	pseudogene	6	n.433+48220C>T		-1	-1	-1	-1	-1	-1	0
1	22890358	C	T	PASS	intron_variant	MODIFIER	TRNAA-AGC	100689137	transcript	100689137	pseudogene	11	n.796+1450750G>A		-1	-1	-1	-1	-1	-1	0
1	22905726	T	A	GATKstd	intron_variant	MODIFIER	TRNAI-UAU	100689119	transcript	100689119	pseudogene	2	n.75-1551885T>A		-1	-1	-1	-1	-1	-1	0
1	22905726	T	A	GATKstd	intron_variant	MODIFIER	TRNAT-AGU	100689133	transcript	100689133	pseudogene	7	n.518+1392162A>T		-1	-1	-1	-1	-1	-1	0
1	22905726	T	A	GATKstd	intron_variant	MODIFIER	TRNAA-UGC	100689139	transcript	100689139	pseudogene	5	n.361-2830768T>A		-1	-1	-1	-1	-1	-1	0
1	22905726	T	A	GATKstd	intron_variant	MODIFIER	TRNAK-CUU	100689150	transcript	100689150	pseudogene	20	n.1460-786393T>A		-1	-1	-1	-1	-1	-1	0
1	22905726	T	A	GATKstd	intron_variant	MODIFIER	TRNAE-CUC	100689154	transcript	100689154	pseudogene	6	n.433+63588T>A		-1	-1	-1	-1	-1	-1	0
1	22905726	T	A	GATKstd	intron_variant	MODIFIER	TRNAA-AGC	100689137	transcript	100689137	pseudogene	11	n.796+1435382A>T		-1	-1	-1	-1	-1	-1	0
1	22927281	A	C	GATKstd	intron_variant	MODIFIER	TRNAI-UAU	100689119	transcript	100689119	pseudogene	2	n.75-1530330A>C		-1	-1	-1	-1	-1	-1	0
1	22927281	A	C	GATKstd	intron_variant	MODIFIER	TRNAT-AGU	100689133	transcript	100689133	pseudogene	7	n.518+1370607T>G		-1	-1	-1	-1	-1	-1	0
1	22927281	A	C	GATKstd	intron_variant	MODIFIER	TRNAA-UGC	100689139	transcript	100689139	pseudogene	5	n.361-2809213A>C		-1	-1	-1	-1	-1	-1	0
1	22927281	A	C	GATKstd	intron_variant	MODIFIER	TRNAK-CUU	100689150	transcript	100689150	pseudogene	20	n.1460-764838A>C		-1	-1	-1	-1	-1	-1	0
1	22927281	A	C	GATKstd	intron_variant	MODIFIER	TRNAE-CUC	100689154	transcript	100689154	pseudogene	6	n.433+85143A>C		-1	-1	-1	-1	-1	-1	0
1	22927281	A	C	GATKstd	intron_variant	MODIFIER	TRNAA-AGC	100689137	transcript	100689137	pseudogene	11	n.796+1413827T>G		-1	-1	-1	-1	-1	-1	0
1	22956886	C	T	GATKstd	intron_variant	MODIFIER	TRNAI-UAU	100689119	transcript	100689119	pseudogene	2	n.75-1500725C>T		-1	-1	-1	-1	-1	-1	0
1	22956886	C	T	GATKstd	intron_variant	MODIFIER	TRNAT-AGU	100689133	transcript	100689133	pseudogene	7	n.518+1341002G>A		-1	-1	-1	-1	-1	-1	0
1	22956886	C	T	GATKstd	intron_variant	MODIFIER	TRNAA-UGC	100689139	transcript	100689139	pseudogene	5	n.361-2779608C>T		-1	-1	-1	-1	-1	-1	0
1	22956886	C	T	GATKstd	intron_variant	MODIFIER	TRNAK-CUU	100689150	transcript	100689150	pseudogene	20	n.1460-735233C>T		-1	-1	-1	-1	-1	-1	0
1	22956886	C	T	GATKstd	intron_variant	MODIFIER	TRNAE-CUC	100689154	transcript	100689154	pseudogene	6	n.433+114748C>T		-1	-1	-1	-1	-1	-1	0
1	22956886	C	T	GATKstd	intron_variant	MODIFIER	TRNAA-AGC	100689137	transcript	100689137	pseudogene	11	n.796+1384222G>A		-1	-1	-1	-1	-1	-1	0
1	23158235	A	G	PASS	intron_variant	MODIFIER	TRNAI-UAU	100689119	transcript	100689119	pseudogene	2	n.75-1299376A>G		-1	-1	-1	-1	-1	-1	0
1	23158235	A	G	PASS	intron_variant	MODIFIER	TRNAT-AGU	100689133	transcript	100689133	pseudogene	7	n.518+1139653T>C		-1	-1	-1	-1	-1	-1	0
1	23158235	A	G	PASS	intron_variant	MODIFIER	TRNAA-UGC	100689139	transcript	100689139	pseudogene	5	n.361-2578259A>G		-1	-1	-1	-1	-1	-1	0
1	23158235	A	G	PASS	intron_variant	MODIFIER	TRNAK-CUU	100689150	transcript	100689150	pseudogene	20	n.1460-533884A>G		-1	-1	-1	-1	-1	-1	0
1	23158235	A	G	PASS	intron_variant	MODIFIER	TRNAE-CUC	100689154	transcript	100689154	pseudogene	6	n.434-144201A>G		-1	-1	-1	-1	-1	-1	0
1	23158235	A	G	PASS	intron_variant	MODIFIER	TRNAA-AGC	100689137	transcript	100689137	pseudogene	11	n.796+1182873T>C		-1	-1	-1	-1	-1	-1	0
1	23181843	C	T	GATKstd	intron_variant	MODIFIER	TRNAI-UAU	100689119	transcript	100689119	pseudogene	2	n.75-1275768C>T		-1	-1	-1	-1	-1	-1	0
1	23181843	C	T	GATKstd	intron_variant	MODIFIER	TRNAT-AGU	100689133	transcript	100689133	pseudogene	7	n.518+1116045G>A		-1	-1	-1	-1	-1	-1	0
1	23181843	C	T	GATKstd	intron_variant	MODIFIER	TRNAA-UGC	100689139	transcript	100689139	pseudogene	5	n.361-2554651C>T		-1	-1	-1	-1	-1	-1	0
1	23181843	C	T	GATKstd	intron_variant	MODIFIER	TRNAK-CUU	100689150	transcript	100689150	pseudogene	20	n.1460-510276C>T		-1	-1	-1	-1	-1	-1	0
1	23181843	C	T	GATKstd	intron_variant	MODIFIER	TRNAE-CUC	100689154	transcript	100689154	pseudogene	6	n.434-120593C>T		-1	-1	-1	-1	-1	-1	0
1	23181843	C	T	GATKstd	intron_variant	MODIFIER	TRNAA-AGC	100689137	transcript	100689137	pseudogene	11	n.796+1159265G>A		-1	-1	-1	-1	-1	-1	0
1	23418145	T	C	GATKstd	intron_variant	MODIFIER	TRNAI-UAU	100689119	transcript	100689119	pseudogene	2	n.75-1039466T>C		-1	-1	-1	-1	-1	-1	0
1	23418145	T	C	GATKstd	intron_variant	MODIFIER	TRNAT-AGU	100689133	transcript	100689133	pseudogene	7	n.518+879743A>G		-1	-1	-1	-1	-1	-1	0
1	23418145	T	C	GATKstd	intron_variant	MODIFIER	TRNAA-UGC	100689139	transcript	100689139	pseudogene	5	n.361-2318349T>C		-1	-1	-1	-1	-1	-1	0
1	23418145	T	C	GATKstd	intron_variant	MODIFIER	TRNAK-CUU	100689150	transcript	100689150	pseudogene	20	n.1460-273974T>C		-1	-1	-1	-1	-1	-1	0
1	23418145	T	C	GATKstd	intron_variant	MODIFIER	TRNAE-CUC	100689154	transcript	100689154	pseudogene	7	n.506+115637T>C		-1	-1	-1	-1	-1	-1	0
1	23418145	T	C	GATKstd	intron_variant	MODIFIER	TRNAA-AGC	100689137	transcript	100689137	pseudogene	11	n.796+922963A>G		-1	-1	-1	-1	-1	-1	0
1	23547258	C	G	GATKstd	intron_variant	MODIFIER	TRNAI-UAU	100689119	transcript	100689119	pseudogene	2	n.75-910353C>G		-1	-1	-1	-1	-1	-1	0
1	23547258	C	G	GATKstd	intron_variant	MODIFIER	TRNAT-AGU	100689133	transcript	100689133	pseudogene	7	n.518+750630G>C		-1	-1	-1	-1	-1	-1	0
1	23547258	C	G	GATKstd	intron_variant	MODIFIER	TRNAA-UGC	100689139	transcript	100689139	pseudogene	5	n.361-2189236C>G		-1	-1	-1	-1	-1	-1	0
1	23547258	C	G	GATKstd	intron_variant	MODIFIER	TRNAK-CUU	100689150	transcript	100689150	pseudogene	20	n.1460-144861C>G		-1	-1	-1	-1	-1	-1	0
1	23547258	C	G	GATKstd	intron_variant	MODIFIER	TRNAE-CUC	100689154	transcript	100689154	pseudogene	7	n.506+244750C>G		-1	-1	-1	-1	-1	-1	0
1	23547258	C	G	GATKstd	intron_variant	MODIFIER	TRNAA-AGC	100689137	transcript	100689137	pseudogene	11	n.796+793850G>C		-1	-1	-1	-1	-1	-1	0
1	23796910	G	A	GATKstd	intron_variant	MODIFIER	TRNAI-UAU	100689119	transcript	100689119	pseudogene	2	n.75-660701G>A		-1	-1	-1	-1	-1	-1	0
1	23796910	G	A	GATKstd	intron_variant	MODIFIER	TRNAT-AGU	100689133	transcript	100689133	pseudogene	7	n.518+500978C>T		-1	-1	-1	-1	-1	-1	0
1	23796910	G	A	GATKstd	intron_variant	MODIFIER	TRNAA-UGC	100689139	transcript	100689139	pseudogene	5	n.361-1939584G>A		-1	-1	-1	-1	-1	-1	0
1	23796910	G	A	GATKstd	intron_variant	MODIFIER	TRNAK-CUU	100689150	transcript	100689150	pseudogene	21	n.1532+104719G>A		-1	-1	-1	-1	-1	-1	0
1	23796910	G	A	GATKstd	intron_variant	MODIFIER	TRNAE-CUC	100689154	transcript	100689154	pseudogene	7	n.506+494402G>A		-1	-1	-1	-1	-1	-1	0
1	23796910	G	A	GATKstd	intron_variant	MODIFIER	TRNAA-AGC	100689137	transcript	100689137	pseudogene	11	n.796+544198C>T		-1	-1	-1	-1	-1	-1	0
1	23903349	G	A	GATKstd	intron_variant	MODIFIER	TRNAI-UAU	100689119	transcript	100689119	pseudogene	2	n.75-554262G>A		-1	-1	-1	-1	-1	-1	0
1	23903349	G	A	GATKstd	intron_variant	MODIFIER	TRNAT-AGU	100689133	transcript	100689133	pseudogene	7	n.518+394539C>T		-1	-1	-1	-1	-1	-1	0
1	23903349	G	A	GATKstd	intron_variant	MODIFIER	TRNAA-UGC	100689139	transcript	100689139	pseudogene	5	n.361-1833145G>A		-1	-1	-1	-1	-1	-1	0
1	23903349	G	A	GATKstd	intron_variant	MODIFIER	TRNAK-CUU	100689150	transcript	100689150	pseudogene	21	n.1532+211158G>A		-1	-1	-1	-1	-1	-1	0
1	23903349	G	A	GATKstd	intron_variant	MODIFIER	TRNAE-CUC	100689154	transcript	100689154	pseudogene	7	n.506+600841G>A		-1	-1	-1	-1	-1	-1	0
1	23903349	G	A	GATKstd	intron_variant	MODIFIER	TRNAA-AGC	100689137	transcript	100689137	pseudogene	11	n.796+437759C>T		-1	-1	-1	-1	-1	-1	0
1	23903349	G	A	GATKstd	intron_variant	MODIFIER	SMAD4	476196	transcript	XM_005615393.2	protein_coding	7	c.904+458C>T		-1	-1	-1	-1	-1	-1	0
1	23903349	G	A	GATKstd	intron_variant	MODIFIER	SMAD4	476196	transcript	XM_005615394.2	protein_coding	7	c.904+458C>T		-1	-1	-1	-1	-1	-1	0
1	23903349	G	A	GATKstd	intron_variant	MODIFIER	SMAD4	476196	transcript	XM_014110482.1	protein_coding	5	c.668-996C>T		-1	-1	-1	-1	-1	-1	0
1	23903349	G	A	GATKstd	intron_variant	MODIFIER	SMAD4	476196	transcript	XM_844277.5	protein_coding	7	c.904+458C>T		-1	-1	-1	-1	-1	-1	0
1	23903349	G	A	GATKstd	intron_variant	MODIFIER	SMAD4	476196	transcript	XM_014110418.1	protein_coding	7	c.904+458C>T		-1	-1	-1	-1	-1	-1	0
1	23903349	G	A	GATKstd	intron_variant	MODIFIER	SMAD4	476196	transcript	XR_001315212.1	pseudogene	7	n.1076+458C>T		-1	-1	-1	-1	-1	-1	0
1	23903349	G	A	GATKstd	intron_variant	MODIFIER	SMAD4	476196	transcript	XR_291225.2	pseudogene	7	n.1076+458C>T		-1	-1	-1	-1	-1	-1	0
1	24556144	C	T	GATKstd	intron_variant	MODIFIER	TRNAI-UAU	100689119	transcript	100689119	pseudogene	4	n.148+98440C>T		-1	-1	-1	-1	-1	-1	0
1	24556144	C	T	GATKstd	intron_variant	MODIFIER	TRNAT-AGU	100689133	transcript	100689133	pseudogene	6	n.444+18661G>A		-1	-1	-1	-1	-1	-1	0
1	24556144	C	T	GATKstd	intron_variant	MODIFIER	TRNAA-UGC	100689139	transcript	100689139	pseudogene	5	n.361-1180350C>T		-1	-1	-1	-1	-1	-1	0
1	24556144	C	T	GATKstd	intron_variant	MODIFIER	TRNAK-CUU	100689150	transcript	100689150	pseudogene	23	n.1678+209783C>T		-1	-1	-1	-1	-1	-1	0
1	24556144	C	T	GATKstd	intron_variant	MODIFIER	TRNAE-CUC	100689154	transcript	100689154	pseudogene	7	n.506+1253636C>T		-1	-1	-1	-1	-1	-1	0
1	24556144	C	T	GATKstd	intron_variant	MODIFIER	TRNAA-AGC	100689137	transcript	100689137	pseudogene	8	n.578-112822G>A		-1	-1	-1	-1	-1	-1	0
1	24556144	C	T	GATKstd	intron_variant	MODIFIER	LDLRAD4	483983	transcript	XM_005615405.2	protein_coding	5	c.333+2230G>A		-1	-1	-1	-1	-1	-1	0
1	24556144	C	T	GATKstd	intron_variant	MODIFIER	LDLRAD4	483983	transcript	XM_005615413.2	protein_coding	3	c.102+2230G>A		-1	-1	-1	-1	-1	-1	0
1	24556144	C	T	GATKstd	intron_variant	MODIFIER	LDLRAD4	483983	transcript	XM_005615412.2	protein_coding	3	c.102+2230G>A		-1	-1	-1	-1	-1	-1	0
1	24556144	C	T	GATKstd	intron_variant	MODIFIER	LDLRAD4	483983	transcript	XM_005615408.1	protein_coding	4	c.333+2230G>A		-1	-1	-1	-1	-1	-1	0
1	24556144	C	T	GATKstd	intron_variant	MODIFIER	LDLRAD4	483983	transcript	XM_005615407.2	protein_coding	5	c.333+2230G>A		-1	-1	-1	-1	-1	-1	0
1	24556144	C	T	GATKstd	intron_variant	MODIFIER	LDLRAD4	483983	transcript	XM_005615409.2	protein_coding	4	c.333+2230G>A		-1	-1	-1	-1	-1	-1	0
1	24556144	C	T	GATKstd	intron_variant	MODIFIER	LDLRAD4	483983	transcript	XM_005615414.2	protein_coding	4	c.102+2230G>A		-1	-1	-1	-1	-1	-1	0
1	24556144	C	T	GATKstd	intron_variant	MODIFIER	LDLRAD4	483983	transcript	XM_005615406.2	protein_coding	6	c.333+2230G>A		-1	-1	-1	-1	-1	-1	0
1	26157428	G	A	PASS	intron_variant	MODIFIER	TRNAI-UAU	100689119	transcript	100689119	pseudogene	8	n.296+489642G>A		-1	-1	-1	-1	-1	-1	0
1	26157428	G	A	PASS	intron_variant	MODIFIER	TRNAT-AGU	100689133	transcript	100689133	pseudogene	3	n.223-339128C>T		-1	-1	-1	-1	-1	-1	0
1	26157428	G	A	PASS	intron_variant	MODIFIER	TRNAA-UGC	100689139	transcript	100689139	pseudogene	9	n.647+310327G>A		-1	-1	-1	-1	-1	-1	0
1	26157428	G	A	PASS	intron_variant	MODIFIER	TRNAK-CUU	100689150	transcript	100689150	pseudogene	24	n.1751+271077G>A		-1	-1	-1	-1	-1	-1	0
1	26157428	G	A	PASS	intron_variant	MODIFIER	TRNAE-CUC	100689154	transcript	100689154	pseudogene	7	n.506+2854920G>A		-1	-1	-1	-1	-1	-1	0
1	26157428	G	A	PASS	intron_variant	MODIFIER	TRNAA-AGC	100689137	transcript	100689137	pseudogene	2	n.146-286614C>T		-1	-1	-1	-1	-1	-1	0
1	26157428	G	A	PASS	intron_variant	MODIFIER	TRNAL-UAA	100689111	transcript	100689111	pseudogene	2	n.166-1190551C>T		-1	-1	-1	-1	-1	-1	0
1	26163610	T	A	PASS	intron_variant	MODIFIER	TRNAI-UAU	100689119	transcript	100689119	pseudogene	8	n.296+495824T>A		-1	-1	-1	-1	-1	-1	0
1	26163610	T	A	PASS	intron_variant	MODIFIER	TRNAT-AGU	100689133	transcript	100689133	pseudogene	3	n.223-345310A>T		-1	-1	-1	-1	-1	-1	0
1	26163610	T	A	PASS	intron_variant	MODIFIER	TRNAA-UGC	100689139	transcript	100689139	pseudogene	9	n.647+316509T>A		-1	-1	-1	-1	-1	-1	0
1	26163610	T	A	PASS	intron_variant	MODIFIER	TRNAK-CUU	100689150	transcript	100689150	pseudogene	24	n.1751+277259T>A		-1	-1	-1	-1	-1	-1	0
1	26163610	T	A	PASS	intron_variant	MODIFIER	TRNAE-CUC	100689154	transcript	100689154	pseudogene	7	n.506+2861102T>A		-1	-1	-1	-1	-1	-1	0
1	26163610	T	A	PASS	intron_variant	MODIFIER	TRNAA-AGC	100689137	transcript	100689137	pseudogene	2	n.146-292796A>T		-1	-1	-1	-1	-1	-1	0
1	26163610	T	A	PASS	intron_variant	MODIFIER	TRNAL-UAA	100689111	transcript	100689111	pseudogene	2	n.166-1196733A>T		-1	-1	-1	-1	-1	-1	0
1	26255592	C	T	PASS	intron_variant	MODIFIER	TRNAI-UAU	100689119	transcript	100689119	pseudogene	8	n.296+587806C>T		-1	-1	-1	-1	-1	-1	0
1	26255592	C	T	PASS	intron_variant	MODIFIER	TRNAT-AGU	100689133	transcript	100689133	pseudogene	3	n.223-437292G>A		-1	-1	-1	-1	-1	-1	0
1	26255592	C	T	PASS	intron_variant	MODIFIER	TRNAA-UGC	100689139	transcript	100689139	pseudogene	9	n.647+408491C>T		-1	-1	-1	-1	-1	-1	0
1	26255592	C	T	PASS	intron_variant	MODIFIER	TRNAK-CUU	100689150	transcript	100689150	pseudogene	24	n.1751+369241C>T		-1	-1	-1	-1	-1	-1	0
1	26255592	C	T	PASS	intron_variant	MODIFIER	TRNAE-CUC	100689154	transcript	100689154	pseudogene	7	n.506+2953084C>T		-1	-1	-1	-1	-1	-1	0
1	26255592	C	T	PASS	intron_variant	MODIFIER	TRNAA-AGC	100689137	transcript	100689137	pseudogene	2	n.146-384778G>A		-1	-1	-1	-1	-1	-1	0
1	26255592	C	T	PASS	intron_variant	MODIFIER	TRNAL-UAA	100689111	transcript	100689111	pseudogene	2	n.166-1288715G>A		-1	-1	-1	-1	-1	-1	0
1	26255592	C	T	PASS	intron_variant	MODIFIER	EYA4	483991	transcript	XM_005615425.2	protein_coding	1	c.-67+12548C>T		-1	-1	-1	-1	-1	-1	0
1	26255592	C	T	PASS	intron_variant	MODIFIER	EYA4	483991	transcript	XM_014111451.1	protein_coding	1	c.-66-16856C>T		-1	-1	-1	-1	-1	-1	0
1	26255592	C	T	PASS	intron_variant	MODIFIER	EYA4	483991	transcript	XM_014111499.1	protein_coding	1	c.-66-16856C>T		-1	-1	-1	-1	-1	-1	0
1	26255592	C	T	PASS	intron_variant	MODIFIER	EYA4	483991	transcript	XM_014111485.1	protein_coding	1	c.-67+11661C>T		-1	-1	-1	-1	-1	-1	0
1	26261248	A	G	PASS	intron_variant	MODIFIER	TRNAI-UAU	100689119	transcript	100689119	pseudogene	8	n.296+593462A>G		-1	-1	-1	-1	-1	-1	0
1	26261248	A	G	PASS	intron_variant	MODIFIER	TRNAT-AGU	100689133	transcript	100689133	pseudogene	3	n.223-442948T>C		-1	-1	-1	-1	-1	-1	0
1	26261248	A	G	PASS	intron_variant	MODIFIER	TRNAA-UGC	100689139	transcript	100689139	pseudogene	9	n.647+414147A>G		-1	-1	-1	-1	-1	-1	0
1	26261248	A	G	PASS	intron_variant	MODIFIER	TRNAK-CUU	100689150	transcript	100689150	pseudogene	24	n.1751+374897A>G		-1	-1	-1	-1	-1	-1	0
1	26261248	A	G	PASS	intron_variant	MODIFIER	TRNAE-CUC	100689154	transcript	100689154	pseudogene	7	n.506+2958740A>G		-1	-1	-1	-1	-1	-1	0
1	26261248	A	G	PASS	intron_variant	MODIFIER	TRNAA-AGC	100689137	transcript	100689137	pseudogene	2	n.146-390434T>C		-1	-1	-1	-1	-1	-1	0
1	26261248	A	G	PASS	intron_variant	MODIFIER	TRNAL-UAA	100689111	transcript	100689111	pseudogene	2	n.166-1294371T>C		-1	-1	-1	-1	-1	-1	0
1	26261248	A	G	PASS	intron_variant	MODIFIER	EYA4	483991	transcript	XM_005615425.2	protein_coding	1	c.-66-11200A>G		-1	-1	-1	-1	-1	-1	0
1	26261248	A	G	PASS	intron_variant	MODIFIER	EYA4	483991	transcript	XM_014111451.1	protein_coding	1	c.-66-11200A>G		-1	-1	-1	-1	-1	-1	0
1	26261248	A	G	PASS	intron_variant	MODIFIER	EYA4	483991	transcript	XM_014111499.1	protein_coding	1	c.-66-11200A>G		-1	-1	-1	-1	-1	-1	0
1	26261248	A	G	PASS	intron_variant	MODIFIER	EYA4	483991	transcript	XM_014111485.1	protein_coding	1	c.-66-11200A>G		-1	-1	-1	-1	-1	-1	0
1	26301190	CTTTCT	C	PASS	intron_variant	MODIFIER	TRNAI-UAU	100689119	transcript	100689119	pseudogene	8	n.296+633405_296+633409delTTTCT		-1	-1	-1	-1	-1	-1	0
1	26301190	CTTTCT	C	PASS	intron_variant	MODIFIER	TRNAT-AGU	100689133	transcript	100689133	pseudogene	3	n.223-482895_223-482891delAGAAA		-1	-1	-1	-1	-1	-1	0
1	26301190	CTTTCT	C	PASS	intron_variant	MODIFIER	TRNAA-UGC	100689139	transcript	100689139	pseudogene	9	n.647+454090_647+454094delTTTCT		-1	-1	-1	-1	-1	-1	0
1	26301190	CTTTCT	C	PASS	intron_variant	MODIFIER	TRNAK-CUU	100689150	transcript	100689150	pseudogene	24	n.1751+414840_1751+414844delTTTCT		-1	-1	-1	-1	-1	-1	0
1	26301190	CTTTCT	C	PASS	intron_variant	MODIFIER	TRNAE-CUC	100689154	transcript	100689154	pseudogene	7	n.506+2998683_506+2998687delTTTCT		-1	-1	-1	-1	-1	-1	0
1	26301190	CTTTCT	C	PASS	intron_variant	MODIFIER	TRNAA-AGC	100689137	transcript	100689137	pseudogene	2	n.146-430381_146-430377delAGAAA		-1	-1	-1	-1	-1	-1	0
1	26301190	CTTTCT	C	PASS	intron_variant	MODIFIER	TRNAL-UAA	100689111	transcript	100689111	pseudogene	2	n.166-1334318_166-1334314delAGAAA		-1	-1	-1	-1	-1	-1	0
1	26301190	CTTTCT	C	PASS	intron_variant	MODIFIER	EYA4	483991	transcript	XM_005615425.2	protein_coding	2	c.33+28645_33+28649delTTTCT		-1	-1	-1	-1	-1	-1	0
1	26301190	CTTTCT	C	PASS	intron_variant	MODIFIER	EYA4	483991	transcript	XM_014111451.1	protein_coding	2	c.33+28645_33+28649delTTTCT		-1	-1	-1	-1	-1	-1	0
1	26301190	CTTTCT	C	PASS	intron_variant	MODIFIER	EYA4	483991	transcript	XM_014111499.1	protein_coding	2	c.33+28645_33+28649delTTTCT		-1	-1	-1	-1	-1	-1	0
1	26301190	CTTTCT	C	PASS	intron_variant	MODIFIER	EYA4	483991	transcript	XM_014111485.1	protein_coding	2	c.33+28645_33+28649delTTTCT		-1	-1	-1	-1	-1	-1	0
1	26325591	G	A	PASS	intron_variant	MODIFIER	TRNAI-UAU	100689119	transcript	100689119	pseudogene	8	n.296+657805G>A		-1	-1	-1	-1	-1	-1	0
1	26325591	G	A	PASS	intron_variant	MODIFIER	TRNAT-AGU	100689133	transcript	100689133	pseudogene	3	n.223-507291C>T		-1	-1	-1	-1	-1	-1	0
1	26325591	G	A	PASS	intron_variant	MODIFIER	TRNAA-UGC	100689139	transcript	100689139	pseudogene	9	n.647+478490G>A		-1	-1	-1	-1	-1	-1	0
1	26325591	G	A	PASS	intron_variant	MODIFIER	TRNAK-CUU	100689150	transcript	100689150	pseudogene	24	n.1751+439240G>A		-1	-1	-1	-1	-1	-1	0
1	26325591	G	A	PASS	intron_variant	MODIFIER	TRNAE-CUC	100689154	transcript	100689154	pseudogene	7	n.506+3023083G>A		-1	-1	-1	-1	-1	-1	0
1	26325591	G	A	PASS	intron_variant	MODIFIER	TRNAA-AGC	100689137	transcript	100689137	pseudogene	2	n.146-454777C>T		-1	-1	-1	-1	-1	-1	0
1	26325591	G	A	PASS	intron_variant	MODIFIER	TRNAL-UAA	100689111	transcript	100689111	pseudogene	2	n.166-1358714C>T		-1	-1	-1	-1	-1	-1	0
1	26325591	G	A	PASS	intron_variant	MODIFIER	EYA4	483991	transcript	XM_005615425.2	protein_coding	2	c.33+53045G>A		-1	-1	-1	-1	-1	-1	0
1	26325591	G	A	PASS	intron_variant	MODIFIER	EYA4	483991	transcript	XM_014111451.1	protein_coding	2	c.33+53045G>A		-1	-1	-1	-1	-1	-1	0
1	26325591	G	A	PASS	intron_variant	MODIFIER	EYA4	483991	transcript	XM_014111499.1	protein_coding	2	c.33+53045G>A		-1	-1	-1	-1	-1	-1	0
1	26325591	G	A	PASS	intron_variant	MODIFIER	EYA4	483991	transcript	XM_014111485.1	protein_coding	2	c.33+53045G>A		-1	-1	-1	-1	-1	-1	0
1	26325591	G	A	PASS	intron_variant	MODIFIER	EYA4	483991	transcript	XM_014111515.1	protein_coding	1	c.-55+16708G>A		-1	-1	-1	-1	-1	-1	0
1	26418521	G	A	PASS	intron_variant	MODIFIER	TRNAI-UAU	100689119	transcript	100689119	pseudogene	8	n.296+750735G>A		-1	-1	-1	-1	-1	-1	0
1	26418521	G	A	PASS	intron_variant	MODIFIER	TRNAT-AGU	100689133	transcript	100689133	pseudogene	3	n.223-600221C>T		-1	-1	-1	-1	-1	-1	0
1	26418521	G	A	PASS	intron_variant	MODIFIER	TRNAA-UGC	100689139	transcript	100689139	pseudogene	9	n.647+571420G>A		-1	-1	-1	-1	-1	-1	0
1	26418521	G	A	PASS	intron_variant	MODIFIER	TRNAK-CUU	100689150	transcript	100689150	pseudogene	24	n.1751+532170G>A		-1	-1	-1	-1	-1	-1	0
1	26418521	G	A	PASS	intron_variant	MODIFIER	TRNAE-CUC	100689154	transcript	100689154	pseudogene	7	n.506+3116013G>A		-1	-1	-1	-1	-1	-1	0
1	26418521	G	A	PASS	intron_variant	MODIFIER	TRNAA-AGC	100689137	transcript	100689137	pseudogene	2	n.146-547707C>T		-1	-1	-1	-1	-1	-1	0
1	26418521	G	A	PASS	intron_variant	MODIFIER	TRNAL-UAA	100689111	transcript	100689111	pseudogene	2	n.166-1451644C>T		-1	-1	-1	-1	-1	-1	0
1	26418521	G	A	PASS	intron_variant	MODIFIER	EYA4	483991	transcript	XM_005615425.2	protein_coding	3	c.84-27624G>A		-1	-1	-1	-1	-1	-1	0
1	26418521	G	A	PASS	intron_variant	MODIFIER	EYA4	483991	transcript	XM_014111451.1	protein_coding	3	c.84-27624G>A		-1	-1	-1	-1	-1	-1	0
1	26418521	G	A	PASS	intron_variant	MODIFIER	EYA4	483991	transcript	XM_014111499.1	protein_coding	3	c.84-27624G>A		-1	-1	-1	-1	-1	-1	0
1	26418521	G	A	PASS	intron_variant	MODIFIER	EYA4	483991	transcript	XM_014111485.1	protein_coding	3	c.84-27624G>A		-1	-1	-1	-1	-1	-1	0
1	26418521	G	A	PASS	intron_variant	MODIFIER	EYA4	483991	transcript	XM_014111515.1	protein_coding	2	c.-4-27624G>A		-1	-1	-1	-1	-1	-1	0
1	26504633	G	A	PASS	intron_variant	MODIFIER	TRNAI-UAU	100689119	transcript	100689119	pseudogene	8	n.296+836847G>A		-1	-1	-1	-1	-1	-1	0
1	26504633	G	A	PASS	intron_variant	MODIFIER	TRNAT-AGU	100689133	transcript	100689133	pseudogene	3	n.223-686333C>T		-1	-1	-1	-1	-1	-1	0
1	26504633	G	A	PASS	intron_variant	MODIFIER	TRNAA-UGC	100689139	transcript	100689139	pseudogene	9	n.647+657532G>A		-1	-1	-1	-1	-1	-1	0
1	26504633	G	A	PASS	intron_variant	MODIFIER	TRNAK-CUU	100689150	transcript	100689150	pseudogene	24	n.1751+618282G>A		-1	-1	-1	-1	-1	-1	0
1	26504633	G	A	PASS	intron_variant	MODIFIER	TRNAE-CUC	100689154	transcript	100689154	pseudogene	7	n.506+3202125G>A		-1	-1	-1	-1	-1	-1	0
1	26504633	G	A	PASS	intron_variant	MODIFIER	TRNAA-AGC	100689137	transcript	100689137	pseudogene	2	n.146-633819C>T		-1	-1	-1	-1	-1	-1	0
1	26504633	G	A	PASS	intron_variant	MODIFIER	TRNAL-UAA	100689111	transcript	100689111	pseudogene	2	n.166-1537756C>T		-1	-1	-1	-1	-1	-1	0
1	26504633	G	A	PASS	intron_variant	MODIFIER	EYA4	483991	transcript	XM_005615425.2	protein_coding	15	c.1473-1207G>A		-1	-1	-1	-1	-1	-1	0
1	26504633	G	A	PASS	intron_variant	MODIFIER	EYA4	483991	transcript	XM_014111451.1	protein_coding	15	c.1473-1207G>A		-1	-1	-1	-1	-1	-1	0
1	26504633	G	A	PASS	intron_variant	MODIFIER	EYA4	483991	transcript	XM_014111499.1	protein_coding	15	c.1455-1207G>A		-1	-1	-1	-1	-1	-1	0
1	26504633	G	A	PASS	intron_variant	MODIFIER	EYA4	483991	transcript	XM_014111485.1	protein_coding	15	c.1473-1207G>A		-1	-1	-1	-1	-1	-1	0
1	26504633	G	A	PASS	intron_variant	MODIFIER	EYA4	483991	transcript	XM_014111515.1	protein_coding	14	c.1386-1207G>A		-1	-1	-1	-1	-1	-1	0
1	26536007	G	A	PASS	intron_variant	MODIFIER	TRNAI-UAU	100689119	transcript	100689119	pseudogene	8	n.296+868221G>A		-1	-1	-1	-1	-1	-1	0
1	26536007	G	A	PASS	intron_variant	MODIFIER	TRNAT-AGU	100689133	transcript	100689133	pseudogene	3	n.223-717707C>T		-1	-1	-1	-1	-1	-1	0
1	26536007	G	A	PASS	intron_variant	MODIFIER	TRNAA-UGC	100689139	transcript	100689139	pseudogene	9	n.647+688906G>A		-1	-1	-1	-1	-1	-1	0
1	26536007	G	A	PASS	intron_variant	MODIFIER	TRNAK-CUU	100689150	transcript	100689150	pseudogene	24	n.1751+649656G>A		-1	-1	-1	-1	-1	-1	0
1	26536007	G	A	PASS	intron_variant	MODIFIER	TRNAE-CUC	100689154	transcript	100689154	pseudogene	7	n.506+3233499G>A		-1	-1	-1	-1	-1	-1	0
1	26536007	G	A	PASS	intron_variant	MODIFIER	TRNAA-AGC	100689137	transcript	100689137	pseudogene	2	n.146-665193C>T		-1	-1	-1	-1	-1	-1	0
1	26536007	G	A	PASS	intron_variant	MODIFIER	TRNAL-UAA	100689111	transcript	100689111	pseudogene	2	n.166-1569130C>T		-1	-1	-1	-1	-1	-1	0
1	26543305	G	T	PASS	intron_variant	MODIFIER	TRNAI-UAU	100689119	transcript	100689119	pseudogene	8	n.296+875519G>T		-1	-1	-1	-1	-1	-1	0
1	26543305	G	T	PASS	intron_variant	MODIFIER	TRNAT-AGU	100689133	transcript	100689133	pseudogene	3	n.223-725005C>A		-1	-1	-1	-1	-1	-1	0
1	26543305	G	T	PASS	intron_variant	MODIFIER	TRNAA-UGC	100689139	transcript	100689139	pseudogene	9	n.647+696204G>T		-1	-1	-1	-1	-1	-1	0
1	26543305	G	T	PASS	intron_variant	MODIFIER	TRNAK-CUU	100689150	transcript	100689150	pseudogene	24	n.1751+656954G>T		-1	-1	-1	-1	-1	-1	0
1	26543305	G	T	PASS	intron_variant	MODIFIER	TRNAE-CUC	100689154	transcript	100689154	pseudogene	7	n.506+3240797G>T		-1	-1	-1	-1	-1	-1	0
1	26543305	G	T	PASS	intron_variant	MODIFIER	TRNAA-AGC	100689137	transcript	100689137	pseudogene	2	n.146-672491C>A		-1	-1	-1	-1	-1	-1	0
1	26543305	G	T	PASS	intron_variant	MODIFIER	TRNAL-UAA	100689111	transcript	100689111	pseudogene	2	n.166-1576428C>A		-1	-1	-1	-1	-1	-1	0
1	26544009	A	G	PASS	intron_variant	MODIFIER	TRNAI-UAU	100689119	transcript	100689119	pseudogene	8	n.296+876223A>G		-1	-1	-1	-1	-1	-1	0
1	26544009	A	G	PASS	intron_variant	MODIFIER	TRNAT-AGU	100689133	transcript	100689133	pseudogene	3	n.223-725709T>C		-1	-1	-1	-1	-1	-1	0
1	26544009	A	G	PASS	intron_variant	MODIFIER	TRNAA-UGC	100689139	transcript	100689139	pseudogene	9	n.647+696908A>G		-1	-1	-1	-1	-1	-1	0
1	26544009	A	G	PASS	intron_variant	MODIFIER	TRNAK-CUU	100689150	transcript	100689150	pseudogene	24	n.1751+657658A>G		-1	-1	-1	-1	-1	-1	0
1	26544009	A	G	PASS	intron_variant	MODIFIER	TRNAE-CUC	100689154	transcript	100689154	pseudogene	7	n.506+3241501A>G		-1	-1	-1	-1	-1	-1	0
1	26544009	A	G	PASS	intron_variant	MODIFIER	TRNAA-AGC	100689137	transcript	100689137	pseudogene	2	n.146-673195T>C		-1	-1	-1	-1	-1	-1	0
1	26544009	A	G	PASS	intron_variant	MODIFIER	TRNAL-UAA	100689111	transcript	100689111	pseudogene	2	n.166-1577132T>C		-1	-1	-1	-1	-1	-1	0
1	26556799	G	A	PASS	intron_variant	MODIFIER	TRNAI-UAU	100689119	transcript	100689119	pseudogene	8	n.296+889013G>A		-1	-1	-1	-1	-1	-1	0
1	26556799	G	A	PASS	intron_variant	MODIFIER	TRNAT-AGU	100689133	transcript	100689133	pseudogene	3	n.223-738499C>T		-1	-1	-1	-1	-1	-1	0
1	26556799	G	A	PASS	intron_variant	MODIFIER	TRNAA-UGC	100689139	transcript	100689139	pseudogene	9	n.647+709698G>A		-1	-1	-1	-1	-1	-1	0
1	26556799	G	A	PASS	intron_variant	MODIFIER	TRNAK-CUU	100689150	transcript	100689150	pseudogene	24	n.1751+670448G>A		-1	-1	-1	-1	-1	-1	0
1	26556799	G	A	PASS	intron_variant	MODIFIER	TRNAE-CUC	100689154	transcript	100689154	pseudogene	7	n.506+3254291G>A		-1	-1	-1	-1	-1	-1	0
1	26556799	G	A	PASS	intron_variant	MODIFIER	TRNAA-AGC	100689137	transcript	100689137	pseudogene	2	n.146-685985C>T		-1	-1	-1	-1	-1	-1	0
1	26556799	G	A	PASS	intron_variant	MODIFIER	TRNAL-UAA	100689111	transcript	100689111	pseudogene	2	n.166-1589922C>T		-1	-1	-1	-1	-1	-1	0
1	26591144	C	CAA	PASS	intron_variant	MODIFIER	TRNAI-UAU	100689119	transcript	100689119	pseudogene	8	n.296+923358_296+923359insAA		-1	-1	-1	-1	-1	-1	0
1	26591144	C	CAA	PASS	intron_variant	MODIFIER	TRNAT-AGU	100689133	transcript	100689133	pseudogene	3	n.223-772845_223-772844insTT		-1	-1	-1	-1	-1	-1	0
1	26591144	C	CAA	PASS	intron_variant	MODIFIER	TRNAA-UGC	100689139	transcript	100689139	pseudogene	9	n.647+744043_647+744044insAA		-1	-1	-1	-1	-1	-1	0
1	26591144	C	CAA	PASS	intron_variant	MODIFIER	TRNAK-CUU	100689150	transcript	100689150	pseudogene	24	n.1751+704793_1751+704794insAA		-1	-1	-1	-1	-1	-1	0
1	26591144	C	CAA	PASS	intron_variant	MODIFIER	TRNAE-CUC	100689154	transcript	100689154	pseudogene	7	n.506+3288636_506+3288637insAA		-1	-1	-1	-1	-1	-1	0
1	26591144	C	CAA	PASS	intron_variant	MODIFIER	TRNAA-AGC	100689137	transcript	100689137	pseudogene	2	n.146-720331_146-720330insTT		-1	-1	-1	-1	-1	-1	0
1	26591144	C	CAA	PASS	intron_variant	MODIFIER	TRNAL-UAA	100689111	transcript	100689111	pseudogene	2	n.166-1624268_166-1624267insTT		-1	-1	-1	-1	-1	-1	0
1	26609747	T	G	PASS	intron_variant	MODIFIER	TRNAI-UAU	100689119	transcript	100689119	pseudogene	8	n.296+941961T>G		-1	-1	-1	-1	-1	-1	0
1	26609747	T	G	PASS	intron_variant	MODIFIER	TRNAT-AGU	100689133	transcript	100689133	pseudogene	3	n.223-791447A>C		-1	-1	-1	-1	-1	-1	0
1	26609747	T	G	PASS	intron_variant	MODIFIER	TRNAA-UGC	100689139	transcript	100689139	pseudogene	9	n.647+762646T>G		-1	-1	-1	-1	-1	-1	0
1	26609747	T	G	PASS	intron_variant	MODIFIER	TRNAK-CUU	100689150	transcript	100689150	pseudogene	24	n.1751+723396T>G		-1	-1	-1	-1	-1	-1	0
1	26609747	T	G	PASS	intron_variant	MODIFIER	TRNAE-CUC	100689154	transcript	100689154	pseudogene	7	n.506+3307239T>G		-1	-1	-1	-1	-1	-1	0
1	26609747	T	G	PASS	intron_variant	MODIFIER	TRNAA-AGC	100689137	transcript	100689137	pseudogene	2	n.146-738933A>C		-1	-1	-1	-1	-1	-1	0
1	26609747	T	G	PASS	intron_variant	MODIFIER	TRNAL-UAA	100689111	transcript	100689111	pseudogene	2	n.166-1642870A>C		-1	-1	-1	-1	-1	-1	0
1	26636590	A	G	PASS	intron_variant	MODIFIER	TRNAI-UAU	100689119	transcript	100689119	pseudogene	8	n.296+968804A>G		-1	-1	-1	-1	-1	-1	0
1	26636590	A	G	PASS	intron_variant	MODIFIER	TRNAT-AGU	100689133	transcript	100689133	pseudogene	3	n.223-818290T>C		-1	-1	-1	-1	-1	-1	0
1	26636590	A	G	PASS	intron_variant	MODIFIER	TRNAA-UGC	100689139	transcript	100689139	pseudogene	9	n.647+789489A>G		-1	-1	-1	-1	-1	-1	0
1	26636590	A	G	PASS	intron_variant	MODIFIER	TRNAK-CUU	100689150	transcript	100689150	pseudogene	24	n.1751+750239A>G		-1	-1	-1	-1	-1	-1	0
1	26636590	A	G	PASS	intron_variant	MODIFIER	TRNAE-CUC	100689154	transcript	100689154	pseudogene	7	n.506+3334082A>G		-1	-1	-1	-1	-1	-1	0
1	26636590	A	G	PASS	intron_variant	MODIFIER	TRNAA-AGC	100689137	transcript	100689137	pseudogene	2	n.146-765776T>C		-1	-1	-1	-1	-1	-1	0
1	26636590	A	G	PASS	intron_variant	MODIFIER	TRNAL-UAA	100689111	transcript	100689111	pseudogene	2	n.166-1669713T>C		-1	-1	-1	-1	-1	-1	0
1	26640177	C	A	PASS	intron_variant	MODIFIER	TRNAI-UAU	100689119	transcript	100689119	pseudogene	8	n.296+972391C>A		-1	-1	-1	-1	-1	-1	0
1	26640177	C	A	PASS	intron_variant	MODIFIER	TRNAT-AGU	100689133	transcript	100689133	pseudogene	3	n.223-821877G>T		-1	-1	-1	-1	-1	-1	0
1	26640177	C	A	PASS	intron_variant	MODIFIER	TRNAA-UGC	100689139	transcript	100689139	pseudogene	9	n.647+793076C>A		-1	-1	-1	-1	-1	-1	0
1	26640177	C	A	PASS	intron_variant	MODIFIER	TRNAK-CUU	100689150	transcript	100689150	pseudogene	24	n.1751+753826C>A		-1	-1	-1	-1	-1	-1	0
1	26640177	C	A	PASS	intron_variant	MODIFIER	TRNAE-CUC	100689154	transcript	100689154	pseudogene	7	n.506+3337669C>A		-1	-1	-1	-1	-1	-1	0
1	26640177	C	A	PASS	intron_variant	MODIFIER	TRNAA-AGC	100689137	transcript	100689137	pseudogene	2	n.146-769363G>T		-1	-1	-1	-1	-1	-1	0
1	26640177	C	A	PASS	intron_variant	MODIFIER	TRNAL-UAA	100689111	transcript	100689111	pseudogene	2	n.166-1673300G>T		-1	-1	-1	-1	-1	-1	0
1	26685411	T	C	GATKstd	intron_variant	MODIFIER	TRNAI-UAU	100689119	transcript	100689119	pseudogene	8	n.296+1017625T>C		-1	-1	-1	-1	-1	-1	0
1	26685411	T	C	GATKstd	intron_variant	MODIFIER	TRNAT-AGU	100689133	transcript	100689133	pseudogene	3	n.223-867111A>G		-1	-1	-1	-1	-1	-1	0
1	26685411	T	C	GATKstd	intron_variant	MODIFIER	TRNAA-UGC	100689139	transcript	100689139	pseudogene	9	n.647+838310T>C		-1	-1	-1	-1	-1	-1	0
1	26685411	T	C	GATKstd	intron_variant	MODIFIER	TRNAK-CUU	100689150	transcript	100689150	pseudogene	24	n.1751+799060T>C		-1	-1	-1	-1	-1	-1	0
1	26685411	T	C	GATKstd	intron_variant	MODIFIER	TRNAE-CUC	100689154	transcript	100689154	pseudogene	7	n.506+3382903T>C		-1	-1	-1	-1	-1	-1	0
1	26685411	T	C	GATKstd	intron_variant	MODIFIER	TRNAA-AGC	100689137	transcript	100689137	pseudogene	2	n.146-814597A>G		-1	-1	-1	-1	-1	-1	0
1	26685411	T	C	GATKstd	intron_variant	MODIFIER	TRNAL-UAA	100689111	transcript	100689111	pseudogene	2	n.166-1718534A>G		-1	-1	-1	-1	-1	-1	0
1	26697118	A	G	PASS	intron_variant	MODIFIER	TRNAI-UAU	100689119	transcript	100689119	pseudogene	8	n.296+1029332A>G		-1	-1	-1	-1	-1	-1	0
1	26697118	A	G	PASS	intron_variant	MODIFIER	TRNAT-AGU	100689133	transcript	100689133	pseudogene	3	n.223-878818T>C		-1	-1	-1	-1	-1	-1	0
1	26697118	A	G	PASS	intron_variant	MODIFIER	TRNAA-UGC	100689139	transcript	100689139	pseudogene	9	n.647+850017A>G		-1	-1	-1	-1	-1	-1	0
1	26697118	A	G	PASS	intron_variant	MODIFIER	TRNAK-CUU	100689150	transcript	100689150	pseudogene	24	n.1751+810767A>G		-1	-1	-1	-1	-1	-1	0
1	26697118	A	G	PASS	intron_variant	MODIFIER	TRNAE-CUC	100689154	transcript	100689154	pseudogene	7	n.506+3394610A>G		-1	-1	-1	-1	-1	-1	0
1	26697118	A	G	PASS	intron_variant	MODIFIER	TRNAA-AGC	100689137	transcript	100689137	pseudogene	2	n.146-826304T>C		-1	-1	-1	-1	-1	-1	0
1	26697118	A	G	PASS	intron_variant	MODIFIER	TRNAL-UAA	100689111	transcript	100689111	pseudogene	2	n.166-1730241T>C		-1	-1	-1	-1	-1	-1	0
1	26715768	T	G	GATKstd	intron_variant	MODIFIER	TRNAI-UAU	100689119	transcript	100689119	pseudogene	8	n.296+1047982T>G		-1	-1	-1	-1	-1	-1	0
1	26715768	T	G	GATKstd	intron_variant	MODIFIER	TRNAT-AGU	100689133	transcript	100689133	pseudogene	3	n.223-897468A>C		-1	-1	-1	-1	-1	-1	0
1	26715768	T	G	GATKstd	intron_variant	MODIFIER	TRNAA-UGC	100689139	transcript	100689139	pseudogene	9	n.647+868667T>G		-1	-1	-1	-1	-1	-1	0
1	26715768	T	G	GATKstd	intron_variant	MODIFIER	TRNAK-CUU	100689150	transcript	100689150	pseudogene	24	n.1751+829417T>G		-1	-1	-1	-1	-1	-1	0
1	26715768	T	G	GATKstd	intron_variant	MODIFIER	TRNAE-CUC	100689154	transcript	100689154	pseudogene	7	n.506+3413260T>G		-1	-1	-1	-1	-1	-1	0
1	26715768	T	G	GATKstd	intron_variant	MODIFIER	TRNAA-AGC	100689137	transcript	100689137	pseudogene	2	n.146-844954A>C		-1	-1	-1	-1	-1	-1	0
1	26715768	T	G	GATKstd	intron_variant	MODIFIER	TRNAL-UAA	100689111	transcript	100689111	pseudogene	2	n.166-1748891A>C		-1	-1	-1	-1	-1	-1	0
1	26739266	G	A	PASS	intron_variant	MODIFIER	TRNAI-UAU	100689119	transcript	100689119	pseudogene	8	n.296+1071480G>A		-1	-1	-1	-1	-1	-1	0
1	26739266	G	A	PASS	intron_variant	MODIFIER	TRNAT-AGU	100689133	transcript	100689133	pseudogene	3	n.223-920966C>T		-1	-1	-1	-1	-1	-1	0
1	26739266	G	A	PASS	intron_variant	MODIFIER	TRNAA-UGC	100689139	transcript	100689139	pseudogene	9	n.647+892165G>A		-1	-1	-1	-1	-1	-1	0
1	26739266	G	A	PASS	intron_variant	MODIFIER	TRNAK-CUU	100689150	transcript	100689150	pseudogene	24	n.1751+852915G>A		-1	-1	-1	-1	-1	-1	0
1	26739266	G	A	PASS	intron_variant	MODIFIER	TRNAE-CUC	100689154	transcript	100689154	pseudogene	7	n.506+3436758G>A		-1	-1	-1	-1	-1	-1	0
1	26739266	G	A	PASS	intron_variant	MODIFIER	TRNAA-AGC	100689137	transcript	100689137	pseudogene	2	n.146-868452C>T		-1	-1	-1	-1	-1	-1	0
1	26739266	G	A	PASS	intron_variant	MODIFIER	TRNAL-UAA	100689111	transcript	100689111	pseudogene	2	n.166-1772389C>T		-1	-1	-1	-1	-1	-1	0
1	26920265	C	CAG	PASS	intron_variant	MODIFIER	TRNAI-UAU	100689119	transcript	100689119	pseudogene	8	n.296+1252479_296+1252480insAG		-1	-1	-1	-1	-1	-1	0
1	26920265	C	CAG	PASS	intron_variant	MODIFIER	TRNAT-AGU	100689133	transcript	100689133	pseudogene	3	n.223-1101966_223-1101965insCT		-1	-1	-1	-1	-1	-1	0
1	26920265	C	CAG	PASS	intron_variant	MODIFIER	TRNAA-UGC	100689139	transcript	100689139	pseudogene	9	n.647+1073164_647+1073165insAG		-1	-1	-1	-1	-1	-1	0
1	26920265	C	CAG	PASS	intron_variant	MODIFIER	TRNAK-CUU	100689150	transcript	100689150	pseudogene	24	n.1751+1033914_1751+1033915insAG		-1	-1	-1	-1	-1	-1	0
1	26920265	C	CAG	PASS	intron_variant	MODIFIER	TRNAE-CUC	100689154	transcript	100689154	pseudogene	7	n.506+3617757_506+3617758insAG		-1	-1	-1	-1	-1	-1	0
1	26920265	C	CAG	PASS	intron_variant	MODIFIER	TRNAA-AGC	100689137	transcript	100689137	pseudogene	2	n.146-1049452_146-1049451insCT		-1	-1	-1	-1	-1	-1	0
1	26920265	C	CAG	PASS	intron_variant	MODIFIER	TRNAL-UAA	100689111	transcript	100689111	pseudogene	2	n.166-1953389_166-1953388insCT		-1	-1	-1	-1	-1	-1	0
1	26920265	C	CAG	PASS	intron_variant	MODIFIER	TBPL1	476209	transcript	XM_005615259.2	protein_coding	1	c.123-8179_123-8178insAG		-1	-1	-1	-1	-1	-1	0
1	26920265	C	CAG	PASS	intron_variant	MODIFIER	TBPL1	476209	transcript	NM_001252259.1	protein_coding	1	c.-44-8073_-44-8072insAG		-1	-1	-1	-1	-1	-1	0
1	26920265	C	CAG	PASS	intron_variant	MODIFIER	SLC2A12	483994	transcript	XM_014111618.1	protein_coding	4	c.1692-8899_1692-8898insCT		-1	-1	-1	-1	-1	-1	0
1	26944939	C	T	PASS	intron_variant	MODIFIER	TRNAI-UAU	100689119	transcript	100689119	pseudogene	8	n.296+1277153C>T		-1	-1	-1	-1	-1	-1	0
1	26944939	C	T	PASS	intron_variant	MODIFIER	TRNAT-AGU	100689133	transcript	100689133	pseudogene	3	n.223-1126639G>A		-1	-1	-1	-1	-1	-1	0
1	26944939	C	T	PASS	intron_variant	MODIFIER	TRNAA-UGC	100689139	transcript	100689139	pseudogene	9	n.647+1097838C>T		-1	-1	-1	-1	-1	-1	0
1	26944939	C	T	PASS	intron_variant	MODIFIER	TRNAK-CUU	100689150	transcript	100689150	pseudogene	24	n.1751+1058588C>T		-1	-1	-1	-1	-1	-1	0
1	26944939	C	T	PASS	intron_variant	MODIFIER	TRNAE-CUC	100689154	transcript	100689154	pseudogene	7	n.506+3642431C>T		-1	-1	-1	-1	-1	-1	0
1	26944939	C	T	PASS	intron_variant	MODIFIER	TRNAA-AGC	100689137	transcript	100689137	pseudogene	2	n.146-1074125G>A		-1	-1	-1	-1	-1	-1	0
1	26944939	C	T	PASS	intron_variant	MODIFIER	TRNAL-UAA	100689111	transcript	100689111	pseudogene	2	n.166-1978062G>A		-1	-1	-1	-1	-1	-1	0
1	26944939	C	T	PASS	intron_variant	MODIFIER	SLC2A12	483994	transcript	XM_541111.5	protein_coding	4	c.1692-4011G>A		-1	-1	-1	-1	-1	-1	0
1	26944939	C	T	PASS	intron_variant	MODIFIER	SLC2A12	483994	transcript	XM_014111618.1	protein_coding	4	c.1691+5591G>A		-1	-1	-1	-1	-1	-1	0
1	27002518	C	T	PASS	intron_variant	MODIFIER	TRNAI-UAU	100689119	transcript	100689119	pseudogene	8	n.296+1334732C>T		-1	-1	-1	-1	-1	-1	0
1	27002518	C	T	PASS	intron_variant	MODIFIER	TRNAT-AGU	100689133	transcript	100689133	pseudogene	3	n.223-1184218G>A		-1	-1	-1	-1	-1	-1	0
1	27002518	C	T	PASS	intron_variant	MODIFIER	TRNAA-UGC	100689139	transcript	100689139	pseudogene	9	n.647+1155417C>T		-1	-1	-1	-1	-1	-1	0
1	27002518	C	T	PASS	intron_variant	MODIFIER	TRNAK-CUU	100689150	transcript	100689150	pseudogene	24	n.1751+1116167C>T		-1	-1	-1	-1	-1	-1	0
1	27002518	C	T	PASS	intron_variant	MODIFIER	TRNAE-CUC	100689154	transcript	100689154	pseudogene	7	n.506+3700010C>T		-1	-1	-1	-1	-1	-1	0
1	27002518	C	T	PASS	intron_variant	MODIFIER	TRNAA-AGC	100689137	transcript	100689137	pseudogene	2	n.146-1131704G>A		-1	-1	-1	-1	-1	-1	0
1	27002518	C	T	PASS	intron_variant	MODIFIER	TRNAL-UAA	100689111	transcript	100689111	pseudogene	2	n.166-2035641G>A		-1	-1	-1	-1	-1	-1	0
1	27019035	A	G	GATKstd	intron_variant	MODIFIER	TRNAI-UAU	100689119	transcript	100689119	pseudogene	8	n.296+1351249A>G		-1	-1	-1	-1	-1	-1	0
1	27019035	A	G	GATKstd	intron_variant	MODIFIER	TRNAT-AGU	100689133	transcript	100689133	pseudogene	3	n.223-1200735T>C		-1	-1	-1	-1	-1	-1	0
1	27019035	A	G	GATKstd	intron_variant	MODIFIER	TRNAA-UGC	100689139	transcript	100689139	pseudogene	9	n.647+1171934A>G		-1	-1	-1	-1	-1	-1	0
1	27019035	A	G	GATKstd	intron_variant	MODIFIER	TRNAK-CUU	100689150	transcript	100689150	pseudogene	24	n.1751+1132684A>G		-1	-1	-1	-1	-1	-1	0
1	27019035	A	G	GATKstd	intron_variant	MODIFIER	TRNAE-CUC	100689154	transcript	100689154	pseudogene	7	n.506+3716527A>G		-1	-1	-1	-1	-1	-1	0
1	27019035	A	G	GATKstd	intron_variant	MODIFIER	TRNAA-AGC	100689137	transcript	100689137	pseudogene	2	n.146-1148221T>C		-1	-1	-1	-1	-1	-1	0
1	27019035	A	G	GATKstd	intron_variant	MODIFIER	TRNAL-UAA	100689111	transcript	100689111	pseudogene	2	n.166-2052158T>C		-1	-1	-1	-1	-1	-1	0
1	27019038	A	G	GATKstd	intron_variant	MODIFIER	TRNAI-UAU	100689119	transcript	100689119	pseudogene	8	n.296+1351252A>G		-1	-1	-1	-1	-1	-1	0
1	27019038	A	G	GATKstd	intron_variant	MODIFIER	TRNAT-AGU	100689133	transcript	100689133	pseudogene	3	n.223-1200738T>C		-1	-1	-1	-1	-1	-1	0
1	27019038	A	G	GATKstd	intron_variant	MODIFIER	TRNAA-UGC	100689139	transcript	100689139	pseudogene	9	n.647+1171937A>G		-1	-1	-1	-1	-1	-1	0
1	27019038	A	G	GATKstd	intron_variant	MODIFIER	TRNAK-CUU	100689150	transcript	100689150	pseudogene	24	n.1751+1132687A>G		-1	-1	-1	-1	-1	-1	0
1	27019038	A	G	GATKstd	intron_variant	MODIFIER	TRNAE-CUC	100689154	transcript	100689154	pseudogene	7	n.506+3716530A>G		-1	-1	-1	-1	-1	-1	0
1	27019038	A	G	GATKstd	intron_variant	MODIFIER	TRNAA-AGC	100689137	transcript	100689137	pseudogene	2	n.146-1148224T>C		-1	-1	-1	-1	-1	-1	0
1	27019038	A	G	GATKstd	intron_variant	MODIFIER	TRNAL-UAA	100689111	transcript	100689111	pseudogene	2	n.166-2052161T>C		-1	-1	-1	-1	-1	-1	0
1	27141111	C	T	PASS	intron_variant	MODIFIER	TRNAI-UAU	100689119	transcript	100689119	pseudogene	8	n.296+1473325C>T		-1	-1	-1	-1	-1	-1	0
1	27141111	C	T	PASS	intron_variant	MODIFIER	TRNAT-AGU	100689133	transcript	100689133	pseudogene	3	n.223-1322811G>A		-1	-1	-1	-1	-1	-1	0
1	27141111	C	T	PASS	intron_variant	MODIFIER	TRNAA-UGC	100689139	transcript	100689139	pseudogene	9	n.647+1294010C>T		-1	-1	-1	-1	-1	-1	0
1	27141111	C	T	PASS	intron_variant	MODIFIER	TRNAK-CUU	100689150	transcript	100689150	pseudogene	24	n.1752-1046196C>T		-1	-1	-1	-1	-1	-1	0
1	27141111	C	T	PASS	intron_variant	MODIFIER	TRNAE-CUC	100689154	transcript	100689154	pseudogene	7	n.506+3838603C>T		-1	-1	-1	-1	-1	-1	0
1	27141111	C	T	PASS	intron_variant	MODIFIER	TRNAA-AGC	100689137	transcript	100689137	pseudogene	2	n.146-1270297G>A		-1	-1	-1	-1	-1	-1	0
1	27141111	C	T	PASS	intron_variant	MODIFIER	TRNAL-UAA	100689111	transcript	100689111	pseudogene	2	n.166-2174234G>A		-1	-1	-1	-1	-1	-1	0
1	27141111	C	T	PASS	intron_variant	MODIFIER	SGK1	403647	transcript	XM_003432524.3	protein_coding	2	c.285+12962G>A		-1	-1	-1	-1	-1	-1	0
1	27260427	C	G	PASS	intron_variant	MODIFIER	TRNAI-UAU	100689119	transcript	100689119	pseudogene	8	n.296+1592641C>G		-1	-1	-1	-1	-1	-1	0
1	27260427	C	G	PASS	intron_variant	MODIFIER	TRNAT-AGU	100689133	transcript	100689133	pseudogene	3	n.223-1442127G>C		-1	-1	-1	-1	-1	-1	0
1	27260427	C	G	PASS	intron_variant	MODIFIER	TRNAA-UGC	100689139	transcript	100689139	pseudogene	9	n.647+1413326C>G		-1	-1	-1	-1	-1	-1	0
1	27260427	C	G	PASS	intron_variant	MODIFIER	TRNAK-CUU	100689150	transcript	100689150	pseudogene	24	n.1752-926880C>G		-1	-1	-1	-1	-1	-1	0
1	27260427	C	G	PASS	intron_variant	MODIFIER	TRNAE-CUC	100689154	transcript	100689154	pseudogene	7	n.506+3957919C>G		-1	-1	-1	-1	-1	-1	0
1	27260427	C	G	PASS	intron_variant	MODIFIER	TRNAA-AGC	100689137	transcript	100689137	pseudogene	2	n.146-1389613G>C		-1	-1	-1	-1	-1	-1	0
1	27260427	C	G	PASS	intron_variant	MODIFIER	TRNAL-UAA	100689111	transcript	100689111	pseudogene	2	n.166-2293550G>C		-1	-1	-1	-1	-1	-1	0
1	27280670	G	A	PASS	intron_variant	MODIFIER	TRNAI-UAU	100689119	transcript	100689119	pseudogene	8	n.296+1612884G>A		-1	-1	-1	-1	-1	-1	0
1	27280670	G	A	PASS	intron_variant	MODIFIER	TRNAT-AGU	100689133	transcript	100689133	pseudogene	3	n.223-1462370C>T		-1	-1	-1	-1	-1	-1	0
1	27280670	G	A	PASS	intron_variant	MODIFIER	TRNAA-UGC	100689139	transcript	100689139	pseudogene	9	n.647+1433569G>A		-1	-1	-1	-1	-1	-1	0
1	27280670	G	A	PASS	intron_variant	MODIFIER	TRNAK-CUU	100689150	transcript	100689150	pseudogene	24	n.1752-906637G>A		-1	-1	-1	-1	-1	-1	0
1	27280670	G	A	PASS	intron_variant	MODIFIER	TRNAE-CUC	100689154	transcript	100689154	pseudogene	7	n.506+3978162G>A		-1	-1	-1	-1	-1	-1	0
1	27280670	G	A	PASS	intron_variant	MODIFIER	TRNAA-AGC	100689137	transcript	100689137	pseudogene	2	n.146-1409856C>T		-1	-1	-1	-1	-1	-1	0
1	27280670	G	A	PASS	intron_variant	MODIFIER	TRNAL-UAA	100689111	transcript	100689111	pseudogene	2	n.166-2313793C>T		-1	-1	-1	-1	-1	-1	0
1	27700933	T	C	PASS	downstream_gene_variant	MODIFIER	HBS1L	476211	transcript	XM_533416.4	protein_coding	-1	c.*4108A>G		-1	-1	-1	-1	-1	-1	3448
1	27700933	T	C	PASS	downstream_gene_variant	MODIFIER	HBS1L	476211	transcript	XM_005615431.2	protein_coding	-1	c.*4108A>G		-1	-1	-1	-1	-1	-1	3448
1	27700933	T	C	PASS	intron_variant	MODIFIER	TRNAI-UAU	100689119	transcript	100689119	pseudogene	8	n.296+2033147T>C		-1	-1	-1	-1	-1	-1	0
1	27700933	T	C	PASS	intron_variant	MODIFIER	TRNAT-AGU	100689133	transcript	100689133	pseudogene	3	n.223-1882633A>G		-1	-1	-1	-1	-1	-1	0
1	27700933	T	C	PASS	intron_variant	MODIFIER	TRNAA-UGC	100689139	transcript	100689139	pseudogene	9	n.647+1853832T>C		-1	-1	-1	-1	-1	-1	0
1	27700933	T	C	PASS	intron_variant	MODIFIER	TRNAK-CUU	100689150	transcript	100689150	pseudogene	24	n.1752-486374T>C		-1	-1	-1	-1	-1	-1	0
1	27700933	T	C	PASS	intron_variant	MODIFIER	TRNAE-CUC	100689154	transcript	100689154	pseudogene	7	n.506+4398425T>C		-1	-1	-1	-1	-1	-1	0
1	27700933	T	C	PASS	intron_variant	MODIFIER	TRNAA-AGC	100689137	transcript	100689137	pseudogene	2	n.146-1830119A>G		-1	-1	-1	-1	-1	-1	0
1	27700933	T	C	PASS	intron_variant	MODIFIER	TRNAL-UAA	100689111	transcript	100689111	pseudogene	2	n.166-2734056A>G		-1	-1	-1	-1	-1	-1	0
1	28100195	TAGAC	T	PASS	downstream_gene_variant	MODIFIER	AHI1	476212	transcript	XM_005615442.2	protein_coding	-1	c.*3461_*3464delGTCT		-1	-1	-1	-1	-1	-1	3068
1	28100195	TAGAC	T	PASS	intron_variant	MODIFIER	TRNAI-UAU	100689119	transcript	100689119	pseudogene	8	n.296+2432410_296+2432413delAGAC		-1	-1	-1	-1	-1	-1	0
1	28100195	TAGAC	T	PASS	intron_variant	MODIFIER	TRNAT-AGU	100689133	transcript	100689133	pseudogene	3	n.223-2281899_223-2281896delGTCT		-1	-1	-1	-1	-1	-1	0
1	28100195	TAGAC	T	PASS	intron_variant	MODIFIER	TRNAA-UGC	100689139	transcript	100689139	pseudogene	9	n.647+2253095_647+2253098delAGAC		-1	-1	-1	-1	-1	-1	0
1	28100195	TAGAC	T	PASS	intron_variant	MODIFIER	TRNAK-CUU	100689150	transcript	100689150	pseudogene	24	n.1752-87111_1752-87108delAGAC		-1	-1	-1	-1	-1	-1	0
1	28100195	TAGAC	T	PASS	intron_variant	MODIFIER	TRNAE-CUC	100689154	transcript	100689154	pseudogene	7	n.506+4797688_506+4797691delAGAC		-1	-1	-1	-1	-1	-1	0
1	28100195	TAGAC	T	PASS	intron_variant	MODIFIER	TRNAA-AGC	100689137	transcript	100689137	pseudogene	2	n.146-2229385_146-2229382delGTCT		-1	-1	-1	-1	-1	-1	0
1	28100195	TAGAC	T	PASS	intron_variant	MODIFIER	TRNAL-UAA	100689111	transcript	100689111	pseudogene	2	n.166-3133322_166-3133319delGTCT		-1	-1	-1	-1	-1	-1	0
1	28100195	TAGAC	T	PASS	intron_variant	MODIFIER	AHI1	476212	transcript	XM_014112182.1	protein_coding	21	c.3055+9486_3055+9489delGTCT		-1	-1	-1	-1	-1	-1	0
1	28100195	TAGAC	T	PASS	intron_variant	MODIFIER	AHI1	476212	transcript	XM_005615436.2	protein_coding	21	c.3055+9486_3055+9489delGTCT		-1	-1	-1	-1	-1	-1	0
1	28100195	TAGAC	T	PASS	intron_variant	MODIFIER	AHI1	476212	transcript	XM_005615440.2	protein_coding	21	c.3055+9486_3055+9489delGTCT		-1	-1	-1	-1	-1	-1	0
1	28100195	TAGAC	T	PASS	intron_variant	MODIFIER	AHI1	476212	transcript	XR_001315736.1	pseudogene	21	n.3353+9486_3353+9489delGTCT		-1	-1	-1	-1	-1	-1	0
1	28100195	TAGAC	T	PASS	intron_variant	MODIFIER	AHI1	476212	transcript	XR_001315737.1	pseudogene	21	n.3353+9486_3353+9489delGTCT		-1	-1	-1	-1	-1	-1	0
1	28100195	TAGAC	T	PASS	intron_variant	MODIFIER	AHI1	476212	transcript	XM_014112196.1	protein_coding	21	c.3055+9486_3055+9489delGTCT		-1	-1	-1	-1	-1	-1	0
1	28100195	TAGAC	T	PASS	intron_variant	MODIFIER	AHI1	476212	transcript	XR_001315717.1	pseudogene	21	n.3219+9486_3219+9489delGTCT		-1	-1	-1	-1	-1	-1	0
1	28100195	TAGAC	T	PASS	intron_variant	MODIFIER	AHI1	476212	transcript	XR_001315713.1	pseudogene	21	n.3353+9486_3353+9489delGTCT		-1	-1	-1	-1	-1	-1	0
1	28100195	TAGAC	T	PASS	intron_variant	MODIFIER	AHI1	476212	transcript	XR_001315723.1	pseudogene	21	n.3356+9486_3356+9489delGTCT		-1	-1	-1	-1	-1	-1	0
1	28100195	TAGAC	T	PASS	intron_variant	MODIFIER	AHI1	476212	transcript	XR_001315735.1	pseudogene	20	n.3326+9486_3326+9489delGTCT		-1	-1	-1	-1	-1	-1	0
1	28100195	TAGAC	T	PASS	intron_variant	MODIFIER	AHI1	476212	transcript	XR_001315715.1	pseudogene	21	n.3434+9486_3434+9489delGTCT		-1	-1	-1	-1	-1	-1	0
1	28100195	TAGAC	T	PASS	intron_variant	MODIFIER	AHI1	476212	transcript	XR_001315727.1	pseudogene	21	n.3437+9486_3437+9489delGTCT		-1	-1	-1	-1	-1	-1	0
1	28100195	TAGAC	T	PASS	intron_variant	MODIFIER	AHI1	476212	transcript	XM_014112206.1	protein_coding	21	c.3055+9486_3055+9489delGTCT		-1	-1	-1	-1	-1	-1	0
1	28100195	TAGAC	T	PASS	intron_variant	MODIFIER	AHI1	476212	transcript	XM_014112205.1	protein_coding	21	c.3055+9486_3055+9489delGTCT		-1	-1	-1	-1	-1	-1	0
1	28307913	T	C	GATKstd	intron_variant	MODIFIER	TRNAI-UAU	100689119	transcript	100689119	pseudogene	8	n.296+2640127T>C		-1	-1	-1	-1	-1	-1	0
1	28307913	T	C	GATKstd	intron_variant	MODIFIER	TRNAT-AGU	100689133	transcript	100689133	pseudogene	3	n.223-2489613A>G		-1	-1	-1	-1	-1	-1	0
1	28307913	T	C	GATKstd	intron_variant	MODIFIER	TRNAA-UGC	100689139	transcript	100689139	pseudogene	9	n.647+2460812T>C		-1	-1	-1	-1	-1	-1	0
1	28307913	T	C	GATKstd	intron_variant	MODIFIER	TRNAK-CUU	100689150	transcript	100689150	pseudogene	25	n.1824+120534T>C		-1	-1	-1	-1	-1	-1	0
1	28307913	T	C	GATKstd	intron_variant	MODIFIER	TRNAE-CUC	100689154	transcript	100689154	pseudogene	7	n.506+5005405T>C		-1	-1	-1	-1	-1	-1	0
1	28307913	T	C	GATKstd	intron_variant	MODIFIER	TRNAA-AGC	100689137	transcript	100689137	pseudogene	2	n.146-2437099A>G		-1	-1	-1	-1	-1	-1	0
1	28307913	T	C	GATKstd	intron_variant	MODIFIER	TRNAL-UAA	100689111	transcript	100689111	pseudogene	2	n.166-3341036A>G		-1	-1	-1	-1	-1	-1	0
1	28307937	T	C	GATKstd	intron_variant	MODIFIER	TRNAI-UAU	100689119	transcript	100689119	pseudogene	8	n.296+2640151T>C		-1	-1	-1	-1	-1	-1	0
1	28307937	T	C	GATKstd	intron_variant	MODIFIER	TRNAT-AGU	100689133	transcript	100689133	pseudogene	3	n.223-2489637A>G		-1	-1	-1	-1	-1	-1	0
1	28307937	T	C	GATKstd	intron_variant	MODIFIER	TRNAA-UGC	100689139	transcript	100689139	pseudogene	9	n.647+2460836T>C		-1	-1	-1	-1	-1	-1	0
1	28307937	T	C	GATKstd	intron_variant	MODIFIER	TRNAK-CUU	100689150	transcript	100689150	pseudogene	25	n.1824+120558T>C		-1	-1	-1	-1	-1	-1	0
1	28307937	T	C	GATKstd	intron_variant	MODIFIER	TRNAE-CUC	100689154	transcript	100689154	pseudogene	7	n.506+5005429T>C		-1	-1	-1	-1	-1	-1	0
1	28307937	T	C	GATKstd	intron_variant	MODIFIER	TRNAA-AGC	100689137	transcript	100689137	pseudogene	2	n.146-2437123A>G		-1	-1	-1	-1	-1	-1	0
1	28307937	T	C	GATKstd	intron_variant	MODIFIER	TRNAL-UAA	100689111	transcript	100689111	pseudogene	2	n.166-3341060A>G		-1	-1	-1	-1	-1	-1	0
1	28307940	A	T	GATKstd	intron_variant	MODIFIER	TRNAI-UAU	100689119	transcript	100689119	pseudogene	8	n.296+2640154A>T		-1	-1	-1	-1	-1	-1	0
1	28307940	A	T	GATKstd	intron_variant	MODIFIER	TRNAT-AGU	100689133	transcript	100689133	pseudogene	3	n.223-2489640T>A		-1	-1	-1	-1	-1	-1	0
1	28307940	A	T	GATKstd	intron_variant	MODIFIER	TRNAA-UGC	100689139	transcript	100689139	pseudogene	9	n.647+2460839A>T		-1	-1	-1	-1	-1	-1	0
1	28307940	A	T	GATKstd	intron_variant	MODIFIER	TRNAK-CUU	100689150	transcript	100689150	pseudogene	25	n.1824+120561A>T		-1	-1	-1	-1	-1	-1	0
1	28307940	A	T	GATKstd	intron_variant	MODIFIER	TRNAE-CUC	100689154	transcript	100689154	pseudogene	7	n.506+5005432A>T		-1	-1	-1	-1	-1	-1	0
1	28307940	A	T	GATKstd	intron_variant	MODIFIER	TRNAA-AGC	100689137	transcript	100689137	pseudogene	2	n.146-2437126T>A		-1	-1	-1	-1	-1	-1	0
1	28307940	A	T	GATKstd	intron_variant	MODIFIER	TRNAL-UAA	100689111	transcript	100689111	pseudogene	2	n.166-3341063T>A		-1	-1	-1	-1	-1	-1	0
1	28931970	G	A	PASS	downstream_gene_variant	MODIFIER	MAP7	476214	transcript	XM_014112266.1	protein_coding	-1	c.*2940C>T		-1	-1	-1	-1	-1	-1	1453
1	28931970	G	A	PASS	downstream_gene_variant	MODIFIER	MAP7	476214	transcript	XM_005615446.2	protein_coding	-1	c.*2940C>T		-1	-1	-1	-1	-1	-1	1453
1	28931970	G	A	PASS	downstream_gene_variant	MODIFIER	MAP7	476214	transcript	XM_014112284.1	protein_coding	-1	c.*2940C>T		-1	-1	-1	-1	-1	-1	1453
1	28931970	G	A	PASS	downstream_gene_variant	MODIFIER	MAP7	476214	transcript	XM_014112275.1	protein_coding	-1	c.*2940C>T		-1	-1	-1	-1	-1	-1	1453
1	28931970	G	A	PASS	downstream_gene_variant	MODIFIER	MAP7	476214	transcript	XM_014112280.1	protein_coding	-1	c.*2940C>T		-1	-1	-1	-1	-1	-1	1453
1	28931970	G	A	PASS	downstream_gene_variant	MODIFIER	MAP7	476214	transcript	XM_533419.5	protein_coding	-1	c.*2940C>T		-1	-1	-1	-1	-1	-1	1453
1	28931970	G	A	PASS	intron_variant	MODIFIER	TRNAI-UAU	100689119	transcript	100689119	pseudogene	8	n.296+3264184G>A		-1	-1	-1	-1	-1	-1	0
1	28931970	G	A	PASS	intron_variant	MODIFIER	TRNAT-AGU	100689133	transcript	100689133	pseudogene	3	n.223-3113670C>T		-1	-1	-1	-1	-1	-1	0
1	28931970	G	A	PASS	intron_variant	MODIFIER	TRNAA-UGC	100689139	transcript	100689139	pseudogene	9	n.647+3084869G>A		-1	-1	-1	-1	-1	-1	0
1	28931970	G	A	PASS	intron_variant	MODIFIER	TRNAK-CUU	100689150	transcript	100689150	pseudogene	25	n.1825-163324G>A		-1	-1	-1	-1	-1	-1	0
1	28931970	G	A	PASS	intron_variant	MODIFIER	TRNAE-CUC	100689154	transcript	100689154	pseudogene	7	n.506+5629462G>A		-1	-1	-1	-1	-1	-1	0
1	28931970	G	A	PASS	intron_variant	MODIFIER	TRNAA-AGC	100689137	transcript	100689137	pseudogene	2	n.146-3061156C>T		-1	-1	-1	-1	-1	-1	0
1	28931970	G	A	PASS	intron_variant	MODIFIER	TRNAL-UAA	100689111	transcript	100689111	pseudogene	2	n.166-3965093C>T		-1	-1	-1	-1	-1	-1	0
1	29115505	G	GGC	PASS	intron_variant	MODIFIER	TRNAI-UAU	100689119	transcript	100689119	pseudogene	8	n.296+3447719_296+3447720insGC		-1	-1	-1	-1	-1	-1	0
1	29115505	G	GGC	PASS	intron_variant	MODIFIER	TRNAT-AGU	100689133	transcript	100689133	pseudogene	3	n.223-3297206_223-3297205insGC		-1	-1	-1	-1	-1	-1	0
1	29115505	G	GGC	PASS	intron_variant	MODIFIER	TRNAA-UGC	100689139	transcript	100689139	pseudogene	9	n.647+3268404_647+3268405insGC		-1	-1	-1	-1	-1	-1	0
1	29115505	G	GGC	PASS	intron_variant	MODIFIER	TRNAK-CUU	100689150	transcript	100689150	pseudogene	26	n.1897+20139_1897+20140insGC		-1	-1	-1	-1	-1	-1	0
1	29115505	G	GGC	PASS	intron_variant	MODIFIER	TRNAE-CUC	100689154	transcript	100689154	pseudogene	7	n.506+5812997_506+5812998insGC		-1	-1	-1	-1	-1	-1	0
1	29115505	G	GGC	PASS	intron_variant	MODIFIER	TRNAA-AGC	100689137	transcript	100689137	pseudogene	2	n.146-3244692_146-3244691insGC		-1	-1	-1	-1	-1	-1	0
1	29115505	G	GGC	PASS	intron_variant	MODIFIER	TRNAL-UAA	100689111	transcript	100689111	pseudogene	2	n.166-4148629_166-4148628insGC		-1	-1	-1	-1	-1	-1	0
1	29115505	G	GGC	PASS	intron_variant	MODIFIER	MAP3K5	476215	transcript	XM_533420.6	protein_coding	26	c.3737+2461_3737+2462insGC		-1	-1	-1	-1	-1	-1	0
1	29406436	G	A	PASS	intron_variant	MODIFIER	TRNAI-UAU	100689119	transcript	100689119	pseudogene	8	n.296+3738650G>A		-1	-1	-1	-1	-1	-1	0
1	29406436	G	A	PASS	intron_variant	MODIFIER	TRNAT-AGU	100689133	transcript	100689133	pseudogene	3	n.222+3550444C>T		-1	-1	-1	-1	-1	-1	0
1	29406436	G	A	PASS	intron_variant	MODIFIER	TRNAA-UGC	100689139	transcript	100689139	pseudogene	9	n.647+3559335G>A		-1	-1	-1	-1	-1	-1	0
1	29406436	G	A	PASS	intron_variant	MODIFIER	TRNAK-CUU	100689150	transcript	100689150	pseudogene	26	n.1897+311070G>A		-1	-1	-1	-1	-1	-1	0
1	29406436	G	A	PASS	intron_variant	MODIFIER	TRNAE-CUC	100689154	transcript	100689154	pseudogene	7	n.506+6103928G>A		-1	-1	-1	-1	-1	-1	0
1	29406436	G	A	PASS	intron_variant	MODIFIER	TRNAA-AGC	100689137	transcript	100689137	pseudogene	2	n.146-3535622C>T		-1	-1	-1	-1	-1	-1	0
1	29406436	G	A	PASS	intron_variant	MODIFIER	TRNAL-UAA	100689111	transcript	100689111	pseudogene	2	n.166-4439559C>T		-1	-1	-1	-1	-1	-1	0
1	29406436	G	A	PASS	intron_variant	MODIFIER	PEX7	484000	transcript	XM_541117.5	protein_coding	9	c.904-11241G>A		-1	-1	-1	-1	-1	-1	0
1	29406436	G	A	PASS	intron_variant	MODIFIER	PEX7	484000	transcript	XM_014112292.1	protein_coding	9	c.903+11866G>A		-1	-1	-1	-1	-1	-1	0
1	29406436	G	A	PASS	intron_variant	MODIFIER	PEX7	484000	transcript	XM_005615448.2	protein_coding	9	c.829-11241G>A		-1	-1	-1	-1	-1	-1	0
1	29438330	C	T	PASS	intron_variant	MODIFIER	TRNAI-UAU	100689119	transcript	100689119	pseudogene	8	n.296+3770544C>T		-1	-1	-1	-1	-1	-1	0
1	29438330	C	T	PASS	intron_variant	MODIFIER	TRNAT-AGU	100689133	transcript	100689133	pseudogene	3	n.222+3518550G>A		-1	-1	-1	-1	-1	-1	0
1	29438330	C	T	PASS	intron_variant	MODIFIER	TRNAA-UGC	100689139	transcript	100689139	pseudogene	9	n.647+3591229C>T		-1	-1	-1	-1	-1	-1	0
1	29438330	C	T	PASS	intron_variant	MODIFIER	TRNAK-CUU	100689150	transcript	100689150	pseudogene	26	n.1897+342964C>T		-1	-1	-1	-1	-1	-1	0
1	29438330	C	T	PASS	intron_variant	MODIFIER	TRNAE-CUC	100689154	transcript	100689154	pseudogene	7	n.506+6135822C>T		-1	-1	-1	-1	-1	-1	0
1	29438330	C	T	PASS	intron_variant	MODIFIER	TRNAA-AGC	100689137	transcript	100689137	pseudogene	2	n.146-3567516G>A		-1	-1	-1	-1	-1	-1	0
1	29438330	C	T	PASS	intron_variant	MODIFIER	TRNAL-UAA	100689111	transcript	100689111	pseudogene	2	n.166-4471453G>A		-1	-1	-1	-1	-1	-1	0
1	29438330	C	T	PASS	intron_variant	MODIFIER	100856045	100856045	transcript	100856045	pseudogene	1	n.92-1407C>T		-1	-1	-1	-1	-1	-1	0
1	29441041	CAT	C	PASS	downstream_gene_variant	MODIFIER	100856045	100856045	transcript	100856045	pseudogene	-1	n.*947_*948delAT		-1	-1	-1	-1	-1	-1	947
1	29441041	CAT	C	PASS	intron_variant	MODIFIER	TRNAI-UAU	100689119	transcript	100689119	pseudogene	8	n.296+3773256_296+3773257delAT		-1	-1	-1	-1	-1	-1	0
1	29441041	CAT	C	PASS	intron_variant	MODIFIER	TRNAT-AGU	100689133	transcript	100689133	pseudogene	3	n.222+3515837_222+3515838delAT		-1	-1	-1	-1	-1	-1	0
1	29441041	CAT	C	PASS	intron_variant	MODIFIER	TRNAA-UGC	100689139	transcript	100689139	pseudogene	9	n.647+3593941_647+3593942delAT		-1	-1	-1	-1	-1	-1	0
1	29441041	CAT	C	PASS	intron_variant	MODIFIER	TRNAK-CUU	100689150	transcript	100689150	pseudogene	26	n.1897+345676_1897+345677delAT		-1	-1	-1	-1	-1	-1	0
1	29441041	CAT	C	PASS	intron_variant	MODIFIER	TRNAE-CUC	100689154	transcript	100689154	pseudogene	7	n.506+6138534_506+6138535delAT		-1	-1	-1	-1	-1	-1	0
1	29441041	CAT	C	PASS	intron_variant	MODIFIER	TRNAA-AGC	100689137	transcript	100689137	pseudogene	2	n.146-3570229_146-3570228delAT		-1	-1	-1	-1	-1	-1	0
1	29441041	CAT	C	PASS	intron_variant	MODIFIER	TRNAL-UAA	100689111	transcript	100689111	pseudogene	2	n.166-4474166_166-4474165delAT		-1	-1	-1	-1	-1	-1	0
1	30907575	A	G	PASS	intron_variant	MODIFIER	TRNAI-UAU	100689119	transcript	100689119	pseudogene	8	n.296+5239789A>G		-1	-1	-1	-1	-1	-1	0
1	30907575	A	G	PASS	intron_variant	MODIFIER	TRNAT-AGU	100689133	transcript	100689133	pseudogene	3	n.222+2049305T>C		-1	-1	-1	-1	-1	-1	0
1	30907575	A	G	PASS	intron_variant	MODIFIER	TRNAA-UGC	100689139	transcript	100689139	pseudogene	9	n.647+5060474A>G		-1	-1	-1	-1	-1	-1	0
1	30907575	A	G	PASS	intron_variant	MODIFIER	TRNAK-CUU	100689150	transcript	100689150	pseudogene	27	n.1971-68974A>G		-1	-1	-1	-1	-1	-1	0
1	30907575	A	G	PASS	intron_variant	MODIFIER	TRNAE-CUC	100689154	transcript	100689154	pseudogene	7	n.506+7605067A>G		-1	-1	-1	-1	-1	-1	0
1	30907575	A	G	PASS	intron_variant	MODIFIER	TRNAA-AGC	100689137	transcript	100689137	pseudogene	2	n.146-5036761T>C		-1	-1	-1	-1	-1	-1	0
1	30907575	A	G	PASS	intron_variant	MODIFIER	TRNAL-UAA	100689111	transcript	100689111	pseudogene	2	n.165+4758696T>C		-1	-1	-1	-1	-1	-1	0
1	30995098	G	T	PASS	intron_variant	MODIFIER	TRNAI-UAU	100689119	transcript	100689119	pseudogene	8	n.296+5327312G>T		-1	-1	-1	-1	-1	-1	0
1	30995098	G	T	PASS	intron_variant	MODIFIER	TRNAT-AGU	100689133	transcript	100689133	pseudogene	3	n.222+1961782C>A		-1	-1	-1	-1	-1	-1	0
1	30995098	G	T	PASS	intron_variant	MODIFIER	TRNAA-UGC	100689139	transcript	100689139	pseudogene	9	n.647+5147997G>T		-1	-1	-1	-1	-1	-1	0
1	30995098	G	T	PASS	intron_variant	MODIFIER	TRNAK-CUU	100689150	transcript	100689150	pseudogene	28	n.2043+18477G>T		-1	-1	-1	-1	-1	-1	0
1	30995098	G	T	PASS	intron_variant	MODIFIER	TRNAE-CUC	100689154	transcript	100689154	pseudogene	7	n.506+7692590G>T		-1	-1	-1	-1	-1	-1	0
1	30995098	G	T	PASS	intron_variant	MODIFIER	TRNAA-AGC	100689137	transcript	100689137	pseudogene	2	n.146-5124284C>A		-1	-1	-1	-1	-1	-1	0
1	30995098	G	T	PASS	intron_variant	MODIFIER	TRNAL-UAA	100689111	transcript	100689111	pseudogene	2	n.165+4671173C>A		-1	-1	-1	-1	-1	-1	0
1	31402112	GCCATAATGATTA	G	PASS	intron_variant	MODIFIER	TRNAI-UAU	100689119	transcript	100689119	pseudogene	8	n.296+5734327_296+5734338delCCATAATGATTA		-1	-1	-1	-1	-1	-1	0
1	31402112	GCCATAATGATTA	G	PASS	intron_variant	MODIFIER	TRNAT-AGU	100689133	transcript	100689133	pseudogene	3	n.222+1554756_222+1554767delTAATCATTATGG		-1	-1	-1	-1	-1	-1	0
1	31402112	GCCATAATGATTA	G	PASS	intron_variant	MODIFIER	TRNAA-UGC	100689139	transcript	100689139	pseudogene	9	n.647+5555012_647+5555023delCCATAATGATTA		-1	-1	-1	-1	-1	-1	0
1	31402112	GCCATAATGATTA	G	PASS	intron_variant	MODIFIER	TRNAK-CUU	100689150	transcript	100689150	pseudogene	28	n.2043+425492_2043+425503delCCATAATGATTA		-1	-1	-1	-1	-1	-1	0
1	31402112	GCCATAATGATTA	G	PASS	intron_variant	MODIFIER	TRNAE-CUC	100689154	transcript	100689154	pseudogene	7	n.506+8099605_506+8099616delCCATAATGATTA		-1	-1	-1	-1	-1	-1	0
1	31402112	GCCATAATGATTA	G	PASS	intron_variant	MODIFIER	TRNAA-AGC	100689137	transcript	100689137	pseudogene	2	n.146-5531310_146-5531299delTAATCATTATGG		-1	-1	-1	-1	-1	-1	0
1	31402112	GCCATAATGATTA	G	PASS	intron_variant	MODIFIER	TRNAL-UAA	100689111	transcript	100689111	pseudogene	2	n.165+4264147_165+4264158delTAATCATTATGG		-1	-1	-1	-1	-1	-1	0
1	31557094	G	GGGGCT	PASS	intron_variant	MODIFIER	TRNAI-UAU	100689119	transcript	100689119	pseudogene	8	n.296+5889308_296+5889309insGGGCT		-1	-1	-1	-1	-1	-1	0
1	31557094	G	GGGGCT	PASS	intron_variant	MODIFIER	TRNAT-AGU	100689133	transcript	100689133	pseudogene	3	n.222+1399785_222+1399786insAGCCC		-1	-1	-1	-1	-1	-1	0
1	31557094	G	GGGGCT	PASS	intron_variant	MODIFIER	TRNAA-UGC	100689139	transcript	100689139	pseudogene	9	n.647+5709993_647+5709994insGGGCT		-1	-1	-1	-1	-1	-1	0
1	31557094	G	GGGGCT	PASS	intron_variant	MODIFIER	TRNAK-CUU	100689150	transcript	100689150	pseudogene	28	n.2044-432944_2044-432943insGGGCT		-1	-1	-1	-1	-1	-1	0
1	31557094	G	GGGGCT	PASS	intron_variant	MODIFIER	TRNAE-CUC	100689154	transcript	100689154	pseudogene	7	n.506+8254586_506+8254587insGGGCT		-1	-1	-1	-1	-1	-1	0
1	31557094	G	GGGGCT	PASS	intron_variant	MODIFIER	TRNAA-AGC	100689137	transcript	100689137	pseudogene	2	n.146-5686281_146-5686280insAGCCC		-1	-1	-1	-1	-1	-1	0
1	31557094	G	GGGGCT	PASS	intron_variant	MODIFIER	TRNAL-UAA	100689111	transcript	100689111	pseudogene	2	n.165+4109176_165+4109177insAGCCC		-1	-1	-1	-1	-1	-1	0
1	31557094	G	GGGGCT	PASS	intron_variant	MODIFIER	LOC102156887	102156887	transcript	XR_001315836.1	pseudogene	1	n.81+1325_81+1326insGGGCT		-1	-1	-1	-1	-1	-1	0
1	32216446	T	C	PASS	intron_variant	MODIFIER	TRNAI-UAU	100689119	transcript	100689119	pseudogene	8	n.296+6548660T>C		-1	-1	-1	-1	-1	-1	0
1	32216446	T	C	PASS	intron_variant	MODIFIER	TRNAT-AGU	100689133	transcript	100689133	pseudogene	3	n.222+740434A>G		-1	-1	-1	-1	-1	-1	0
1	32216446	T	C	PASS	intron_variant	MODIFIER	TRNAA-UGC	100689139	transcript	100689139	pseudogene	9	n.647+6369345T>C		-1	-1	-1	-1	-1	-1	0
1	32216446	T	C	PASS	intron_variant	MODIFIER	TRNAK-CUU	100689150	transcript	100689150	pseudogene	29	n.2116+226336T>C		-1	-1	-1	-1	-1	-1	0
1	32216446	T	C	PASS	intron_variant	MODIFIER	TRNAE-CUC	100689154	transcript	100689154	pseudogene	7	n.506+8913938T>C		-1	-1	-1	-1	-1	-1	0
1	32216446	T	C	PASS	intron_variant	MODIFIER	TRNAA-AGC	100689137	transcript	100689137	pseudogene	2	n.146-6345632A>G		-1	-1	-1	-1	-1	-1	0
1	32216446	T	C	PASS	intron_variant	MODIFIER	TRNAL-UAA	100689111	transcript	100689111	pseudogene	2	n.165+3449825A>G		-1	-1	-1	-1	-1	-1	0
1	32247650	C	A	PASS	intron_variant	MODIFIER	TRNAI-UAU	100689119	transcript	100689119	pseudogene	8	n.296+6579864C>A		-1	-1	-1	-1	-1	-1	0
1	32247650	C	A	PASS	intron_variant	MODIFIER	TRNAT-AGU	100689133	transcript	100689133	pseudogene	3	n.222+709230G>T		-1	-1	-1	-1	-1	-1	0
1	32247650	C	A	PASS	intron_variant	MODIFIER	TRNAA-UGC	100689139	transcript	100689139	pseudogene	9	n.647+6400549C>A		-1	-1	-1	-1	-1	-1	0
1	32247650	C	A	PASS	intron_variant	MODIFIER	TRNAK-CUU	100689150	transcript	100689150	pseudogene	29	n.2116+257540C>A		-1	-1	-1	-1	-1	-1	0
1	32247650	C	A	PASS	intron_variant	MODIFIER	TRNAE-CUC	100689154	transcript	100689154	pseudogene	7	n.506+8945142C>A		-1	-1	-1	-1	-1	-1	0
1	32247650	C	A	PASS	intron_variant	MODIFIER	TRNAA-AGC	100689137	transcript	100689137	pseudogene	2	n.146-6376836G>T		-1	-1	-1	-1	-1	-1	0
1	32247650	C	A	PASS	intron_variant	MODIFIER	TRNAL-UAA	100689111	transcript	100689111	pseudogene	2	n.165+3418621G>T		-1	-1	-1	-1	-1	-1	0
1	32581566	T	G	PASS	intron_variant	MODIFIER	TRNAI-UAU	100689119	transcript	100689119	pseudogene	8	n.296+6913780T>G		-1	-1	-1	-1	-1	-1	0
1	32581566	T	G	PASS	intron_variant	MODIFIER	TRNAT-AGU	100689133	transcript	100689133	pseudogene	3	n.222+375314A>C		-1	-1	-1	-1	-1	-1	0
1	32581566	T	G	PASS	intron_variant	MODIFIER	TRNAA-UGC	100689139	transcript	100689139	pseudogene	9	n.647+6734465T>G		-1	-1	-1	-1	-1	-1	0
1	32581566	T	G	PASS	intron_variant	MODIFIER	TRNAK-CUU	100689150	transcript	100689150	pseudogene	29	n.2117-154891T>G		-1	-1	-1	-1	-1	-1	0
1	32581566	T	G	PASS	intron_variant	MODIFIER	TRNAE-CUC	100689154	transcript	100689154	pseudogene	7	n.506+9279058T>G		-1	-1	-1	-1	-1	-1	0
1	32581566	T	G	PASS	intron_variant	MODIFIER	TRNAA-AGC	100689137	transcript	100689137	pseudogene	2	n.146-6710752A>C		-1	-1	-1	-1	-1	-1	0
1	32581566	T	G	PASS	intron_variant	MODIFIER	TRNAL-UAA	100689111	transcript	100689111	pseudogene	2	n.165+3084705A>C		-1	-1	-1	-1	-1	-1	0
1	32594049	C	G	PASS	downstream_gene_variant	MODIFIER	LOC102157010	102157010	transcript	XR_291244.2	pseudogene	-1	n.*2830G>C		-1	-1	-1	-1	-1	-1	2830
1	32594049	C	G	PASS	downstream_gene_variant	MODIFIER	LOC102157010	102157010	transcript	XR_001315846.1	pseudogene	-1	n.*2830G>C		-1	-1	-1	-1	-1	-1	2830
1	32594049	C	G	PASS	intron_variant	MODIFIER	TRNAI-UAU	100689119	transcript	100689119	pseudogene	8	n.296+6926263C>G		-1	-1	-1	-1	-1	-1	0
1	32594049	C	G	PASS	intron_variant	MODIFIER	TRNAT-AGU	100689133	transcript	100689133	pseudogene	3	n.222+362831G>C		-1	-1	-1	-1	-1	-1	0
1	32594049	C	G	PASS	intron_variant	MODIFIER	TRNAA-UGC	100689139	transcript	100689139	pseudogene	9	n.647+6746948C>G		-1	-1	-1	-1	-1	-1	0
1	32594049	C	G	PASS	intron_variant	MODIFIER	TRNAK-CUU	100689150	transcript	100689150	pseudogene	29	n.2117-142408C>G		-1	-1	-1	-1	-1	-1	0
1	32594049	C	G	PASS	intron_variant	MODIFIER	TRNAE-CUC	100689154	transcript	100689154	pseudogene	7	n.506+9291541C>G		-1	-1	-1	-1	-1	-1	0
1	32594049	C	G	PASS	intron_variant	MODIFIER	TRNAA-AGC	100689137	transcript	100689137	pseudogene	2	n.146-6723235G>C		-1	-1	-1	-1	-1	-1	0
1	32594049	C	G	PASS	intron_variant	MODIFIER	TRNAL-UAA	100689111	transcript	100689111	pseudogene	2	n.165+3072222G>C		-1	-1	-1	-1	-1	-1	0
1	32594049	C	G	PASS	intron_variant	MODIFIER	LOC106558612	106558612	transcript	XR_001315850.1	pseudogene	1	n.73-1661C>G		-1	-1	-1	-1	-1	-1	0
1	32677516	G	T	PASS	intron_variant	MODIFIER	TRNAI-UAU	100689119	transcript	100689119	pseudogene	8	n.296+7009730G>T		-1	-1	-1	-1	-1	-1	0
1	32677516	G	T	PASS	intron_variant	MODIFIER	TRNAT-AGU	100689133	transcript	100689133	pseudogene	3	n.222+279364C>A		-1	-1	-1	-1	-1	-1	0
1	32677516	G	T	PASS	intron_variant	MODIFIER	TRNAA-UGC	100689139	transcript	100689139	pseudogene	9	n.647+6830415G>T		-1	-1	-1	-1	-1	-1	0
1	32677516	G	T	PASS	intron_variant	MODIFIER	TRNAK-CUU	100689150	transcript	100689150	pseudogene	29	n.2117-58941G>T		-1	-1	-1	-1	-1	-1	0
1	32677516	G	T	PASS	intron_variant	MODIFIER	TRNAE-CUC	100689154	transcript	100689154	pseudogene	7	n.506+9375008G>T		-1	-1	-1	-1	-1	-1	0
1	32677516	G	T	PASS	intron_variant	MODIFIER	TRNAA-AGC	100689137	transcript	100689137	pseudogene	2	n.146-6806702C>A		-1	-1	-1	-1	-1	-1	0
1	32677516	G	T	PASS	intron_variant	MODIFIER	TRNAL-UAA	100689111	transcript	100689111	pseudogene	2	n.165+2988755C>A		-1	-1	-1	-1	-1	-1	0
1	32835893	AG	A	PASS	intron_variant	MODIFIER	TRNAI-UAU	100689119	transcript	100689119	pseudogene	8	n.296+7168108delG		-1	-1	-1	-1	-1	-1	0
1	32835893	AG	A	PASS	intron_variant	MODIFIER	TRNAT-AGU	100689133	transcript	100689133	pseudogene	3	n.222+120986delC		-1	-1	-1	-1	-1	-1	0
1	32835893	AG	A	PASS	intron_variant	MODIFIER	TRNAA-UGC	100689139	transcript	100689139	pseudogene	9	n.647+6988793delG		-1	-1	-1	-1	-1	-1	0
1	32835893	AG	A	PASS	intron_variant	MODIFIER	TRNAK-CUU	100689150	transcript	100689150	pseudogene	30	n.2189+99365delG		-1	-1	-1	-1	-1	-1	0
1	32835893	AG	A	PASS	intron_variant	MODIFIER	TRNAE-CUC	100689154	transcript	100689154	pseudogene	7	n.506+9533386delG		-1	-1	-1	-1	-1	-1	0
1	32835893	AG	A	PASS	intron_variant	MODIFIER	TRNAA-AGC	100689137	transcript	100689137	pseudogene	2	n.146-6965080delC		-1	-1	-1	-1	-1	-1	0
1	32835893	AG	A	PASS	intron_variant	MODIFIER	TRNAL-UAA	100689111	transcript	100689111	pseudogene	2	n.165+2830377delC		-1	-1	-1	-1	-1	-1	0
1	32850866	T	C	GATKstd	intron_variant	MODIFIER	TRNAI-UAU	100689119	transcript	100689119	pseudogene	8	n.296+7183080T>C		-1	-1	-1	-1	-1	-1	0
1	32850866	T	C	GATKstd	intron_variant	MODIFIER	TRNAT-AGU	100689133	transcript	100689133	pseudogene	3	n.222+106014A>G		-1	-1	-1	-1	-1	-1	0
1	32850866	T	C	GATKstd	intron_variant	MODIFIER	TRNAA-UGC	100689139	transcript	100689139	pseudogene	9	n.647+7003765T>C		-1	-1	-1	-1	-1	-1	0
1	32850866	T	C	GATKstd	intron_variant	MODIFIER	TRNAK-CUU	100689150	transcript	100689150	pseudogene	30	n.2189+114337T>C		-1	-1	-1	-1	-1	-1	0
1	32850866	T	C	GATKstd	intron_variant	MODIFIER	TRNAE-CUC	100689154	transcript	100689154	pseudogene	7	n.506+9548358T>C		-1	-1	-1	-1	-1	-1	0
1	32850866	T	C	GATKstd	intron_variant	MODIFIER	TRNAA-AGC	100689137	transcript	100689137	pseudogene	2	n.146-6980052A>G		-1	-1	-1	-1	-1	-1	0
1	32850866	T	C	GATKstd	intron_variant	MODIFIER	TRNAL-UAA	100689111	transcript	100689111	pseudogene	2	n.165+2815405A>G		-1	-1	-1	-1	-1	-1	0
1	32945995	G	A	PASS	intron_variant	MODIFIER	TRNAI-UAU	100689119	transcript	100689119	pseudogene	8	n.296+7278209G>A		-1	-1	-1	-1	-1	-1	0
1	32945995	G	A	PASS	intron_variant	MODIFIER	TRNAT-AGU	100689133	transcript	100689133	pseudogene	3	n.222+10885C>T		-1	-1	-1	-1	-1	-1	0
1	32945995	G	A	PASS	intron_variant	MODIFIER	TRNAA-UGC	100689139	transcript	100689139	pseudogene	9	n.647+7098894G>A		-1	-1	-1	-1	-1	-1	0
1	32945995	G	A	PASS	intron_variant	MODIFIER	TRNAK-CUU	100689150	transcript	100689150	pseudogene	30	n.2189+209466G>A		-1	-1	-1	-1	-1	-1	0
1	32945995	G	A	PASS	intron_variant	MODIFIER	TRNAE-CUC	100689154	transcript	100689154	pseudogene	7	n.506+9643487G>A		-1	-1	-1	-1	-1	-1	0
1	32945995	G	A	PASS	intron_variant	MODIFIER	TRNAA-AGC	100689137	transcript	100689137	pseudogene	2	n.146-7075181C>T		-1	-1	-1	-1	-1	-1	0
1	32945995	G	A	PASS	intron_variant	MODIFIER	TRNAL-UAA	100689111	transcript	100689111	pseudogene	2	n.165+2720276C>T		-1	-1	-1	-1	-1	-1	0
1	34161359	G	A	PASS	intron_variant	MODIFIER	TRNAI-UAU	100689119	transcript	100689119	pseudogene	8	n.296+8493573G>A		-1	-1	-1	-1	-1	-1	0
1	34161359	G	A	PASS	intron_variant	MODIFIER	TRNAA-UGC	100689139	transcript	100689139	pseudogene	9	n.647+8314258G>A		-1	-1	-1	-1	-1	-1	0
1	34161359	G	A	PASS	intron_variant	MODIFIER	TRNAK-CUU	100689150	transcript	100689150	pseudogene	31	n.2262+548805G>A		-1	-1	-1	-1	-1	-1	0
1	34161359	G	A	PASS	intron_variant	MODIFIER	TRNAE-CUC	100689154	transcript	100689154	pseudogene	7	n.506+10858851G>A		-1	-1	-1	-1	-1	-1	0
1	34161359	G	A	PASS	intron_variant	MODIFIER	TRNAA-AGC	100689137	transcript	100689137	pseudogene	2	n.146-8290545C>T		-1	-1	-1	-1	-1	-1	0
1	34161359	G	A	PASS	intron_variant	MODIFIER	TRNAL-UAA	100689111	transcript	100689111	pseudogene	2	n.165+1504912C>T		-1	-1	-1	-1	-1	-1	0
1	34253872	G	T	GATKstd	intron_variant	MODIFIER	TRNAI-UAU	100689119	transcript	100689119	pseudogene	8	n.296+8586086G>T		-1	-1	-1	-1	-1	-1	0
1	34253872	G	T	GATKstd	intron_variant	MODIFIER	TRNAA-UGC	100689139	transcript	100689139	pseudogene	9	n.647+8406771G>T		-1	-1	-1	-1	-1	-1	0
1	34253872	G	T	GATKstd	intron_variant	MODIFIER	TRNAK-CUU	100689150	transcript	100689150	pseudogene	31	n.2262+641318G>T		-1	-1	-1	-1	-1	-1	0
1	34253872	G	T	GATKstd	intron_variant	MODIFIER	TRNAE-CUC	100689154	transcript	100689154	pseudogene	7	n.506+10951364G>T		-1	-1	-1	-1	-1	-1	0
1	34253872	G	T	GATKstd	intron_variant	MODIFIER	TRNAA-AGC	100689137	transcript	100689137	pseudogene	2	n.146-8383058C>A		-1	-1	-1	-1	-1	-1	0
1	34253872	G	T	GATKstd	intron_variant	MODIFIER	TRNAL-UAA	100689111	transcript	100689111	pseudogene	2	n.165+1412399C>A		-1	-1	-1	-1	-1	-1	0
1	34975118	G	A	GATKstd	intron_variant	MODIFIER	TRNAI-UAU	100689119	transcript	100689119	pseudogene	8	n.296+9307332G>A		-1	-1	-1	-1	-1	-1	0
1	34975118	G	A	GATKstd	intron_variant	MODIFIER	TRNAA-UGC	100689139	transcript	100689139	pseudogene	9	n.647+9128017G>A		-1	-1	-1	-1	-1	-1	0
1	34975118	G	A	GATKstd	intron_variant	MODIFIER	TRNAK-CUU	100689150	transcript	100689150	pseudogene	31	n.2263-506956G>A		-1	-1	-1	-1	-1	-1	0
1	34975118	G	A	GATKstd	intron_variant	MODIFIER	TRNAE-CUC	100689154	transcript	100689154	pseudogene	7	n.506+11672610G>A		-1	-1	-1	-1	-1	-1	0
1	34975118	G	A	GATKstd	intron_variant	MODIFIER	TRNAA-AGC	100689137	transcript	100689137	pseudogene	2	n.146-9104304C>T		-1	-1	-1	-1	-1	-1	0
1	34975118	G	A	GATKstd	intron_variant	MODIFIER	TRNAL-UAA	100689111	transcript	100689111	pseudogene	2	n.165+691153C>T		-1	-1	-1	-1	-1	-1	0
1	34975118	G	A	GATKstd	intron_variant	MODIFIER	ADAT2	100686906	transcript	XM_014112477.1	protein_coding	4	c.462+4272C>T		-1	-1	-1	-1	-1	-1	0
1	34975118	G	A	GATKstd	intron_variant	MODIFIER	ADAT2	100686906	transcript	XR_001315881.1	pseudogene	4	n.507+4272C>T		-1	-1	-1	-1	-1	-1	0
1	37034550	G	A	GATKstd	intron_variant	MODIFIER	TRNAI-UAU	100689119	transcript	100689119	pseudogene	8	n.297-8364641G>A		-1	-1	-1	-1	-1	-1	0
1	37034550	G	A	GATKstd	intron_variant	MODIFIER	TRNAA-UGC	100689139	transcript	100689139	pseudogene	9	n.647+11187449G>A		-1	-1	-1	-1	-1	-1	0
1	37034550	G	A	GATKstd	intron_variant	MODIFIER	TRNAK-CUU	100689150	transcript	100689150	pseudogene	34	n.2481+702698G>A		-1	-1	-1	-1	-1	-1	0
1	37034550	G	A	GATKstd	intron_variant	MODIFIER	TRNAE-CUC	100689154	transcript	100689154	pseudogene	7	n.506+13732042G>A		-1	-1	-1	-1	-1	-1	0
1	37034550	G	A	GATKstd	intron_variant	MODIFIER	TRNAA-AGC	100689137	transcript	100689137	pseudogene	2	n.146-11163736C>T		-1	-1	-1	-1	-1	-1	0
1	37034550	G	A	GATKstd	intron_variant	MODIFIER	TRNAL-UAA	100689111	transcript	100689111	pseudogene	1	n.83+170604C>T		-1	-1	-1	-1	-1	-1	0
1	37505629	G	A	GATKstd	intron_variant	MODIFIER	TRNAI-UAU	100689119	transcript	100689119	pseudogene	8	n.297-7893562G>A		-1	-1	-1	-1	-1	-1	0
1	37505629	G	A	GATKstd	intron_variant	MODIFIER	TRNAA-UGC	100689139	transcript	100689139	pseudogene	9	n.647+11658528G>A		-1	-1	-1	-1	-1	-1	0
1	37505629	G	A	GATKstd	intron_variant	MODIFIER	TRNAK-CUU	100689150	transcript	100689150	pseudogene	34	n.2482-515748G>A		-1	-1	-1	-1	-1	-1	0
1	37505629	G	A	GATKstd	intron_variant	MODIFIER	TRNAE-CUC	100689154	transcript	100689154	pseudogene	7	n.506+14203121G>A		-1	-1	-1	-1	-1	-1	0
1	37505629	G	A	GATKstd	intron_variant	MODIFIER	TRNAA-AGC	100689137	transcript	100689137	pseudogene	2	n.146-11634815C>T		-1	-1	-1	-1	-1	-1	0
1	37505629	G	A	GATKstd	intron_variant	MODIFIER	GRM1	484024	transcript	XM_005615490.2	protein_coding	4	c.1201+8143G>A		-1	-1	-1	-1	-1	-1	0
1	37505629	G	A	GATKstd	intron_variant	MODIFIER	GRM1	484024	transcript	XM_014112679.1	protein_coding	4	c.1201+8143G>A		-1	-1	-1	-1	-1	-1	0
1	37505629	G	A	GATKstd	intron_variant	MODIFIER	GRM1	484024	transcript	XM_003432537.3	protein_coding	4	c.1201+8143G>A		-1	-1	-1	-1	-1	-1	0
1	37505629	G	A	GATKstd	intron_variant	MODIFIER	GRM1	484024	transcript	XM_005615493.2	protein_coding	4	c.1201+8143G>A		-1	-1	-1	-1	-1	-1	0
1	37505629	G	A	GATKstd	intron_variant	MODIFIER	GRM1	484024	transcript	XM_005615492.2	protein_coding	4	c.1201+8143G>A		-1	-1	-1	-1	-1	-1	0
1	37505629	G	A	GATKstd	intron_variant	MODIFIER	GRM1	484024	transcript	XM_005615491.2	protein_coding	4	c.1201+8143G>A		-1	-1	-1	-1	-1	-1	0
1	37505629	G	A	GATKstd	intron_variant	MODIFIER	GRM1	484024	transcript	XM_014112664.1	protein_coding	4	c.1201+8143G>A		-1	-1	-1	-1	-1	-1	0
1	37794298	TAAA	T	PASS	intron_variant	MODIFIER	TRNAI-UAU	100689119	transcript	100689119	pseudogene	8	n.297-7604892_297-7604890delAAA		-1	-1	-1	-1	-1	-1	0
1	37794298	TAAA	T	PASS	intron_variant	MODIFIER	TRNAA-UGC	100689139	transcript	100689139	pseudogene	9	n.647+11947198_647+11947200delAAA		-1	-1	-1	-1	-1	-1	0
1	37794298	TAAA	T	PASS	intron_variant	MODIFIER	TRNAK-CUU	100689150	transcript	100689150	pseudogene	34	n.2482-227078_2482-227076delAAA		-1	-1	-1	-1	-1	-1	0
1	37794298	TAAA	T	PASS	intron_variant	MODIFIER	TRNAE-CUC	100689154	transcript	100689154	pseudogene	7	n.506+14491791_506+14491793delAAA		-1	-1	-1	-1	-1	-1	0
1	37794298	TAAA	T	PASS	intron_variant	MODIFIER	TRNAA-AGC	100689137	transcript	100689137	pseudogene	2	n.145+11638667_145+11638669delTTT		-1	-1	-1	-1	-1	-1	0
1	37794298	TAAA	T	PASS	intron_variant	MODIFIER	ADGB	100856646	transcript	XM_014112702.1	protein_coding	5	c.598-3171_598-3169delAAA		-1	-1	-1	-1	-1	-1	0
1	38080574	G	T	GATKstd	upstream_gene_variant	MODIFIER	476236	476236	transcript	476236	pseudogene	-1	n.-188C>A		-1	-1	-1	-1	-1	-1	188
1	38080574	G	T	GATKstd	intron_variant	MODIFIER	TRNAI-UAU	100689119	transcript	100689119	pseudogene	8	n.297-7318617G>T		-1	-1	-1	-1	-1	-1	0
1	38080574	G	T	GATKstd	intron_variant	MODIFIER	TRNAA-UGC	100689139	transcript	100689139	pseudogene	9	n.647+12233473G>T		-1	-1	-1	-1	-1	-1	0
1	38080574	G	T	GATKstd	intron_variant	MODIFIER	TRNAK-CUU	100689150	transcript	100689150	pseudogene	41	n.2992+27662G>T		-1	-1	-1	-1	-1	-1	0
1	38080574	G	T	GATKstd	intron_variant	MODIFIER	TRNAE-CUC	100689154	transcript	100689154	pseudogene	7	n.506+14778066G>T		-1	-1	-1	-1	-1	-1	0
1	38080574	G	T	GATKstd	intron_variant	MODIFIER	TRNAA-AGC	100689137	transcript	100689137	pseudogene	2	n.145+11352394C>A		-1	-1	-1	-1	-1	-1	0
1	38484149	G	A	GATKstd	intron_variant	MODIFIER	TRNAI-UAU	100689119	transcript	100689119	pseudogene	8	n.297-6915042G>A		-1	-1	-1	-1	-1	-1	0
1	38484149	G	A	GATKstd	intron_variant	MODIFIER	TRNAA-UGC	100689139	transcript	100689139	pseudogene	9	n.648-11951049G>A		-1	-1	-1	-1	-1	-1	0
1	38484149	G	A	GATKstd	intron_variant	MODIFIER	TRNAK-CUU	100689150	transcript	100689150	pseudogene	41	n.2992+431237G>A		-1	-1	-1	-1	-1	-1	0
1	38484149	G	A	GATKstd	intron_variant	MODIFIER	TRNAE-CUC	100689154	transcript	100689154	pseudogene	7	n.506+15181641G>A		-1	-1	-1	-1	-1	-1	0
1	38484149	G	A	GATKstd	intron_variant	MODIFIER	TRNAA-AGC	100689137	transcript	100689137	pseudogene	2	n.145+10948819C>T		-1	-1	-1	-1	-1	-1	0
1	39773900	G	A	GATKstd	intron_variant	MODIFIER	TRNAI-UAU	100689119	transcript	100689119	pseudogene	8	n.297-5625291G>A		-1	-1	-1	-1	-1	-1	0
1	39773900	G	A	GATKstd	intron_variant	MODIFIER	TRNAA-UGC	100689139	transcript	100689139	pseudogene	9	n.648-10661298G>A		-1	-1	-1	-1	-1	-1	0
1	39773900	G	A	GATKstd	intron_variant	MODIFIER	TRNAK-CUU	100689150	transcript	100689150	pseudogene	42	n.3065+78605G>A		-1	-1	-1	-1	-1	-1	0
1	39773900	G	A	GATKstd	intron_variant	MODIFIER	TRNAE-CUC	100689154	transcript	100689154	pseudogene	7	n.506+16471392G>A		-1	-1	-1	-1	-1	-1	0
1	39773900	G	A	GATKstd	intron_variant	MODIFIER	TRNAA-AGC	100689137	transcript	100689137	pseudogene	2	n.145+9659068C>T		-1	-1	-1	-1	-1	-1	0
1	39773900	G	A	GATKstd	intron_variant	MODIFIER	UST	476238	transcript	XM_005615501.2	protein_coding	2	c.295-22827G>A		-1	-1	-1	-1	-1	-1	0
1	39773900	G	A	GATKstd	intron_variant	MODIFIER	UST	476238	transcript	XM_533443.5	protein_coding	2	c.295-22827G>A		-1	-1	-1	-1	-1	-1	0
1	40979550	G	A	GATKstd	intron_variant	MODIFIER	TRNAI-UAU	100689119	transcript	100689119	pseudogene	8	n.297-4419641G>A		-1	-1	-1	-1	-1	-1	0
1	40979550	G	A	GATKstd	intron_variant	MODIFIER	TRNAA-UGC	100689139	transcript	100689139	pseudogene	9	n.648-9455648G>A		-1	-1	-1	-1	-1	-1	0
1	40979550	G	A	GATKstd	intron_variant	MODIFIER	TRNAK-CUU	100689150	transcript	100689150	pseudogene	43	n.3139-712256G>A		-1	-1	-1	-1	-1	-1	0
1	40979550	G	A	GATKstd	intron_variant	MODIFIER	TRNAE-CUC	100689154	transcript	100689154	pseudogene	7	n.507-15319289G>A		-1	-1	-1	-1	-1	-1	0
1	40979550	G	A	GATKstd	intron_variant	MODIFIER	TRNAA-AGC	100689137	transcript	100689137	pseudogene	2	n.145+8453418C>T		-1	-1	-1	-1	-1	-1	0
1	41268609	C	T	PASS	intron_variant	MODIFIER	TRNAI-UAU	100689119	transcript	100689119	pseudogene	8	n.297-4130582C>T		-1	-1	-1	-1	-1	-1	0
1	41268609	C	T	PASS	intron_variant	MODIFIER	TRNAA-UGC	100689139	transcript	100689139	pseudogene	9	n.648-9166589C>T		-1	-1	-1	-1	-1	-1	0
1	41268609	C	T	PASS	intron_variant	MODIFIER	TRNAK-CUU	100689150	transcript	100689150	pseudogene	43	n.3139-423197C>T		-1	-1	-1	-1	-1	-1	0
1	41268609	C	T	PASS	intron_variant	MODIFIER	TRNAE-CUC	100689154	transcript	100689154	pseudogene	7	n.507-15030230C>T		-1	-1	-1	-1	-1	-1	0
1	41268609	C	T	PASS	intron_variant	MODIFIER	TRNAA-AGC	100689137	transcript	100689137	pseudogene	2	n.145+8164359G>A		-1	-1	-1	-1	-1	-1	0
1	41268609	C	T	PASS	intron_variant	MODIFIER	PLEKHG1	484035	transcript	XM_005615507.2	protein_coding	8	c.1168-939C>T		-1	-1	-1	-1	-1	-1	0
1	41268609	C	T	PASS	intron_variant	MODIFIER	PLEKHG1	484035	transcript	XM_005615510.2	protein_coding	8	c.910-939C>T		-1	-1	-1	-1	-1	-1	0
1	41268609	C	T	PASS	intron_variant	MODIFIER	PLEKHG1	484035	transcript	XM_014112767.1	protein_coding	8	c.1102-939C>T		-1	-1	-1	-1	-1	-1	0
1	41268609	C	T	PASS	intron_variant	MODIFIER	PLEKHG1	484035	transcript	XM_005615509.2	protein_coding	7	c.910-939C>T		-1	-1	-1	-1	-1	-1	0
1	41268609	C	T	PASS	intron_variant	MODIFIER	PLEKHG1	484035	transcript	XM_541152.5	protein_coding	7	c.910-939C>T		-1	-1	-1	-1	-1	-1	0
1	41268609	C	T	PASS	intron_variant	MODIFIER	PLEKHG1	484035	transcript	XM_005615508.2	protein_coding	7	c.910-939C>T		-1	-1	-1	-1	-1	-1	0
1	41725408	G	T	GATKstd	intron_variant	MODIFIER	TRNAI-UAU	100689119	transcript	100689119	pseudogene	8	n.297-3673783G>T		-1	-1	-1	-1	-1	-1	0
1	41725408	G	T	GATKstd	intron_variant	MODIFIER	TRNAA-UGC	100689139	transcript	100689139	pseudogene	9	n.648-8709790G>T		-1	-1	-1	-1	-1	-1	0
1	41725408	G	T	GATKstd	intron_variant	MODIFIER	TRNAK-CUU	100689150	transcript	100689150	pseudogene	44	n.3211+33530G>T		-1	-1	-1	-1	-1	-1	0
1	41725408	G	T	GATKstd	intron_variant	MODIFIER	TRNAE-CUC	100689154	transcript	100689154	pseudogene	7	n.507-14573431G>T		-1	-1	-1	-1	-1	-1	0
1	41725408	G	T	GATKstd	intron_variant	MODIFIER	TRNAA-AGC	100689137	transcript	100689137	pseudogene	2	n.145+7707560C>A		-1	-1	-1	-1	-1	-1	0
1	41725408	G	T	GATKstd	intron_variant	MODIFIER	ZBTB2	484036	transcript	XM_005615513.2	protein_coding	2	c.173+2415C>A		-1	-1	-1	-1	-1	-1	0
1	41725408	G	T	GATKstd	intron_variant	MODIFIER	ZBTB2	484036	transcript	XM_541153.3	protein_coding	2	c.173+2415C>A		-1	-1	-1	-1	-1	-1	0
1	41725409	A	T	GATKstd	intron_variant	MODIFIER	TRNAI-UAU	100689119	transcript	100689119	pseudogene	8	n.297-3673782A>T		-1	-1	-1	-1	-1	-1	0
1	41725409	A	T	GATKstd	intron_variant	MODIFIER	TRNAA-UGC	100689139	transcript	100689139	pseudogene	9	n.648-8709789A>T		-1	-1	-1	-1	-1	-1	0
1	41725409	A	T	GATKstd	intron_variant	MODIFIER	TRNAK-CUU	100689150	transcript	100689150	pseudogene	44	n.3211+33531A>T		-1	-1	-1	-1	-1	-1	0
1	41725409	A	T	GATKstd	intron_variant	MODIFIER	TRNAE-CUC	100689154	transcript	100689154	pseudogene	7	n.507-14573430A>T		-1	-1	-1	-1	-1	-1	0
1	41725409	A	T	GATKstd	intron_variant	MODIFIER	TRNAA-AGC	100689137	transcript	100689137	pseudogene	2	n.145+7707559T>A		-1	-1	-1	-1	-1	-1	0
1	41725409	A	T	GATKstd	intron_variant	MODIFIER	ZBTB2	484036	transcript	XM_005615513.2	protein_coding	2	c.173+2414T>A		-1	-1	-1	-1	-1	-1	0
1	41725409	A	T	GATKstd	intron_variant	MODIFIER	ZBTB2	484036	transcript	XM_541153.3	protein_coding	2	c.173+2414T>A		-1	-1	-1	-1	-1	-1	0
1	48203605	T	TAC	PASS	intron_variant	MODIFIER	TRNAA-UGC	100689139	transcript	100689139	pseudogene	9	n.648-2231593_648-2231592insAC		-1	-1	-1	-1	-1	-1	0
1	48203605	T	TAC	PASS	intron_variant	MODIFIER	TRNAK-CUU	100689150	transcript	100689150	pseudogene	50	n.3648+1617393_3648+1617394insAC		-1	-1	-1	-1	-1	-1	0
1	48203605	T	TAC	PASS	intron_variant	MODIFIER	TRNAE-CUC	100689154	transcript	100689154	pseudogene	7	n.507-8095234_507-8095233insAC		-1	-1	-1	-1	-1	-1	0
1	48203605	T	TAC	PASS	intron_variant	MODIFIER	TRNAA-AGC	100689137	transcript	100689137	pseudogene	2	n.145+1229362_145+1229363insGT		-1	-1	-1	-1	-1	-1	0
1	48203605	T	TAC	PASS	intron_variant	MODIFIER	EZR	484056	transcript	NM_001286989.1	protein_coding	1	c.12+6280_12+6281insGT		-1	-1	-1	-1	-1	-1	0
1	53910173	T	A	GATKstd	intron_variant	MODIFIER	TRNAK-CUU	100689150	transcript	100689150	pseudogene	51	n.3721+2233422T>A		-1	-1	-1	-1	-1	-1	0
1	53910173	T	A	GATKstd	intron_variant	MODIFIER	TRNAE-CUC	100689154	transcript	100689154	pseudogene	7	n.507-2388666T>A		-1	-1	-1	-1	-1	-1	0
1	53910173	T	A	GATKstd	intron_variant	MODIFIER	TRNAA-AGC	100689137	transcript	100689137	pseudogene	1	n.73-4477133A>T		-1	-1	-1	-1	-1	-1	0
1	53910173	T	A	GATKstd	intron_variant	MODIFIER	PDE10A	484073	transcript	XM_014113092.1	protein_coding	1	c.110-108207A>T		-1	-1	-1	-1	-1	-1	0
1	53910173	T	A	GATKstd	intron_variant	MODIFIER	PDE10A	484073	transcript	XM_014113096.1	protein_coding	1	c.110-108207A>T		-1	-1	-1	-1	-1	-1	0
1	53910173	T	A	GATKstd	intron_variant	MODIFIER	PDE10A	484073	transcript	XM_005615565.2	protein_coding	1	c.-86-108207A>T		-1	-1	-1	-1	-1	-1	0
1	53910173	T	A	GATKstd	intron_variant	MODIFIER	PDE10A	484073	transcript	XM_014113099.1	protein_coding	1	c.-82-108211A>T		-1	-1	-1	-1	-1	-1	0
1	54340417	G	A	GATKstd	intron_variant	MODIFIER	TRNAK-CUU	100689150	transcript	100689150	pseudogene	51	n.3722-1967875G>A		-1	-1	-1	-1	-1	-1	0
1	54340417	G	A	GATKstd	intron_variant	MODIFIER	TRNAE-CUC	100689154	transcript	100689154	pseudogene	7	n.507-1958422G>A		-1	-1	-1	-1	-1	-1	0
1	54340417	G	A	GATKstd	intron_variant	MODIFIER	TRNAA-AGC	100689137	transcript	100689137	pseudogene	1	n.73-4907377C>T		-1	-1	-1	-1	-1	-1	0
1	54340417	G	A	GATKstd	intron_variant	MODIFIER	SFT2D1	476266	transcript	XM_533472.5	protein_coding	5	c.352-653C>T		-1	-1	-1	-1	-1	-1	0
1	54340417	G	A	GATKstd	intron_variant	MODIFIER	SFT2D1	476266	transcript	XM_014113120.1	protein_coding	4	c.316-653C>T		-1	-1	-1	-1	-1	-1	0
1	57830752	GTCTC	G	PASS	upstream_gene_variant	MODIFIER	GOPC	484100	transcript	XM_541217.5	protein_coding	-1	c.-1936_-1933delGAGA		-1	-1	-1	-1	-1	-1	1708
1	57830752	GTCTC	G	PASS	intron_variant	MODIFIER	TRNAK-CUU	100689150	transcript	100689150	pseudogene	53	n.3868-322888_3868-322885delTCTC		-1	-1	-1	-1	-1	-1	0
1	57830752	GTCTC	G	PASS	intron_variant	MODIFIER	TRNAE-CUC	100689154	transcript	100689154	pseudogene	8	n.580-991008_580-991005delTCTC		-1	-1	-1	-1	-1	-1	0
1	57830752	GTCTC	G	PASS	intron_variant	MODIFIER	TRNAA-AGC	100689137	transcript	100689137	pseudogene	1	n.73-8397716_73-8397713delGAGA		-1	-1	-1	-1	-1	-1	0
1	57882088	T	C	PASS	intron_variant	MODIFIER	TRNAK-CUU	100689150	transcript	100689150	pseudogene	53	n.3868-271553T>C		-1	-1	-1	-1	-1	-1	0
1	57882088	T	C	PASS	intron_variant	MODIFIER	TRNAE-CUC	100689154	transcript	100689154	pseudogene	8	n.580-939673T>C		-1	-1	-1	-1	-1	-1	0
1	57882088	T	C	PASS	intron_variant	MODIFIER	TRNAA-AGC	100689137	transcript	100689137	pseudogene	1	n.73-8449048A>G		-1	-1	-1	-1	-1	-1	0
1	57882088	T	C	PASS	intron_variant	MODIFIER	NUS1	484102	transcript	XM_541219.5	protein_coding	2	c.541+118T>C		-1	-1	-1	-1	-1	-1	0
1	57909234	G	T	PASS	intron_variant	MODIFIER	TRNAK-CUU	100689150	transcript	100689150	pseudogene	53	n.3868-244407G>T		-1	-1	-1	-1	-1	-1	0
1	57909234	G	T	PASS	intron_variant	MODIFIER	TRNAE-CUC	100689154	transcript	100689154	pseudogene	8	n.580-912527G>T		-1	-1	-1	-1	-1	-1	0
1	57909234	G	T	PASS	intron_variant	MODIFIER	TRNAA-AGC	100689137	transcript	100689137	pseudogene	1	n.73-8476194C>A		-1	-1	-1	-1	-1	-1	0
1	57919239	T	G	GATKstd	downstream_gene_variant	MODIFIER	100686987	100686987	transcript	100686987	pseudogene	-1	n.*3346A>C		-1	-1	-1	-1	-1	-1	3346
1	57919239	T	G	GATKstd	intron_variant	MODIFIER	TRNAK-CUU	100689150	transcript	100689150	pseudogene	53	n.3868-234402T>G		-1	-1	-1	-1	-1	-1	0
1	57919239	T	G	GATKstd	intron_variant	MODIFIER	TRNAE-CUC	100689154	transcript	100689154	pseudogene	8	n.580-902522T>G		-1	-1	-1	-1	-1	-1	0
1	57919239	T	G	GATKstd	intron_variant	MODIFIER	TRNAA-AGC	100689137	transcript	100689137	pseudogene	1	n.73-8486199A>C		-1	-1	-1	-1	-1	-1	0
1	57949072	A	T	PASS	intron_variant	MODIFIER	TRNAK-CUU	100689150	transcript	100689150	pseudogene	53	n.3868-204569A>T		-1	-1	-1	-1	-1	-1	0
1	57949072	A	T	PASS	intron_variant	MODIFIER	TRNAE-CUC	100689154	transcript	100689154	pseudogene	8	n.580-872689A>T		-1	-1	-1	-1	-1	-1	0
1	57949072	A	T	PASS	intron_variant	MODIFIER	TRNAA-AGC	100689137	transcript	100689137	pseudogene	1	n.73-8516032T>A		-1	-1	-1	-1	-1	-1	0
1	58039200	TTGTG	T	PASS	intron_variant	MODIFIER	TRNAK-CUU	100689150	transcript	100689150	pseudogene	53	n.3868-114440_3868-114437delTGTG		-1	-1	-1	-1	-1	-1	0
1	58039200	TTGTG	T	PASS	intron_variant	MODIFIER	TRNAE-CUC	100689154	transcript	100689154	pseudogene	8	n.580-782560_580-782557delTGTG		-1	-1	-1	-1	-1	-1	0
1	58039200	TTGTG	T	PASS	intron_variant	MODIFIER	TRNAA-AGC	100689137	transcript	100689137	pseudogene	1	n.73-8606164_73-8606161delCACA		-1	-1	-1	-1	-1	-1	0
1	58039200	TTGTG	T	PASS	intron_variant	MODIFIER	SLC35F1	484103	transcript	XM_541220.5	protein_coding	1	c.173+28277_173+28280delTGTG		-1	-1	-1	-1	-1	-1	0
1	58120944	C	T	PASS	intron_variant	MODIFIER	TRNAK-CUU	100689150	transcript	100689150	pseudogene	53	n.3868-32697C>T		-1	-1	-1	-1	-1	-1	0
1	58120944	C	T	PASS	intron_variant	MODIFIER	TRNAE-CUC	100689154	transcript	100689154	pseudogene	8	n.580-700817C>T		-1	-1	-1	-1	-1	-1	0
1	58120944	C	T	PASS	intron_variant	MODIFIER	TRNAA-AGC	100689137	transcript	100689137	pseudogene	1	n.73-8687904G>A		-1	-1	-1	-1	-1	-1	0
1	58120944	C	T	PASS	intron_variant	MODIFIER	SLC35F1	484103	transcript	XM_541220.5	protein_coding	1	c.173+110020C>T		-1	-1	-1	-1	-1	-1	0
1	58120944	C	T	PASS	intron_variant	MODIFIER	SLC35F1	484103	transcript	XM_005615592.2	protein_coding	1	c.-5+24904C>T		-1	-1	-1	-1	-1	-1	0
1	58160993	C	A	PASS	intron_variant	MODIFIER	TRNAK-CUU	100689150	transcript	100689150	pseudogene	54	n.3940+7280C>A		-1	-1	-1	-1	-1	-1	0
1	58160993	C	A	PASS	intron_variant	MODIFIER	TRNAE-CUC	100689154	transcript	100689154	pseudogene	8	n.580-660768C>A		-1	-1	-1	-1	-1	-1	0
1	58160993	C	A	PASS	intron_variant	MODIFIER	TRNAA-AGC	100689137	transcript	100689137	pseudogene	1	n.73-8727953G>T		-1	-1	-1	-1	-1	-1	0
1	58160993	C	A	PASS	intron_variant	MODIFIER	SLC35F1	484103	transcript	XM_541220.5	protein_coding	1	c.174-94320C>A		-1	-1	-1	-1	-1	-1	0
1	58160993	C	A	PASS	intron_variant	MODIFIER	SLC35F1	484103	transcript	XM_005615592.2	protein_coding	1	c.-5+64953C>A		-1	-1	-1	-1	-1	-1	0
1	58269694	A	C	PASS	intron_variant	MODIFIER	TRNAK-CUU	100689150	transcript	100689150	pseudogene	54	n.3940+115981A>C		-1	-1	-1	-1	-1	-1	0
1	58269694	A	C	PASS	intron_variant	MODIFIER	TRNAE-CUC	100689154	transcript	100689154	pseudogene	8	n.580-552067A>C		-1	-1	-1	-1	-1	-1	0
1	58269694	A	C	PASS	intron_variant	MODIFIER	TRNAA-AGC	100689137	transcript	100689137	pseudogene	1	n.73-8836654T>G		-1	-1	-1	-1	-1	-1	0
1	58269694	A	C	PASS	intron_variant	MODIFIER	SLC35F1	484103	transcript	XM_541220.5	protein_coding	2	c.349+14206A>C		-1	-1	-1	-1	-1	-1	0
1	58269694	A	C	PASS	intron_variant	MODIFIER	SLC35F1	484103	transcript	XM_005615592.2	protein_coding	2	c.172+14206A>C		-1	-1	-1	-1	-1	-1	0
1	58269694	A	C	PASS	intron_variant	MODIFIER	SLC35F1	484103	transcript	XM_005615591.2	protein_coding	2	c.172+14206A>C		-1	-1	-1	-1	-1	-1	0
1	58320823	T	C	PASS	intron_variant	MODIFIER	TRNAK-CUU	100689150	transcript	100689150	pseudogene	54	n.3940+167110T>C		-1	-1	-1	-1	-1	-1	0
1	58320823	T	C	PASS	intron_variant	MODIFIER	TRNAE-CUC	100689154	transcript	100689154	pseudogene	8	n.580-500938T>C		-1	-1	-1	-1	-1	-1	0
1	58320823	T	C	PASS	intron_variant	MODIFIER	TRNAA-AGC	100689137	transcript	100689137	pseudogene	1	n.73-8887783A>G		-1	-1	-1	-1	-1	-1	0
1	58320823	T	C	PASS	intron_variant	MODIFIER	SLC35F1	484103	transcript	XM_541220.5	protein_coding	2	c.350-6022T>C		-1	-1	-1	-1	-1	-1	0
1	58320823	T	C	PASS	intron_variant	MODIFIER	SLC35F1	484103	transcript	XM_005615592.2	protein_coding	2	c.173-6022T>C		-1	-1	-1	-1	-1	-1	0
1	58320823	T	C	PASS	intron_variant	MODIFIER	SLC35F1	484103	transcript	XM_005615591.2	protein_coding	2	c.173-6022T>C		-1	-1	-1	-1	-1	-1	0
1	58489226	CCT	C	PASS	downstream_gene_variant	MODIFIER	CEP85L	100687154	transcript	XM_014113360.1	protein_coding	-1	c.*5370_*5371delAG		-1	-1	-1	-1	-1	-1	712
1	58489226	CCT	C	PASS	intron_variant	MODIFIER	TRNAK-CUU	100689150	transcript	100689150	pseudogene	54	n.3940+335514_3940+335515delCT		-1	-1	-1	-1	-1	-1	0
1	58489226	CCT	C	PASS	intron_variant	MODIFIER	TRNAE-CUC	100689154	transcript	100689154	pseudogene	8	n.580-332534_580-332533delCT		-1	-1	-1	-1	-1	-1	0
1	58489226	CCT	C	PASS	intron_variant	MODIFIER	TRNAA-AGC	100689137	transcript	100689137	pseudogene	1	n.73-9056188_73-9056187delAG		-1	-1	-1	-1	-1	-1	0
1	58499170	G	A	PASS	intron_variant	MODIFIER	TRNAK-CUU	100689150	transcript	100689150	pseudogene	54	n.3941-326469G>A		-1	-1	-1	-1	-1	-1	0
1	58499170	G	A	PASS	intron_variant	MODIFIER	TRNAE-CUC	100689154	transcript	100689154	pseudogene	8	n.580-322591G>A		-1	-1	-1	-1	-1	-1	0
1	58499170	G	A	PASS	intron_variant	MODIFIER	TRNAA-AGC	100689137	transcript	100689137	pseudogene	1	n.73-9066130C>T		-1	-1	-1	-1	-1	-1	0
1	58499170	G	A	PASS	intron_variant	MODIFIER	CEP85L	100687154	transcript	XM_014113360.1	protein_coding	12	c.1951+404C>T		-1	-1	-1	-1	-1	-1	0
1	58600029	A	T	PASS	intron_variant	MODIFIER	TRNAK-CUU	100689150	transcript	100689150	pseudogene	54	n.3941-225610A>T		-1	-1	-1	-1	-1	-1	0
1	58600029	A	T	PASS	intron_variant	MODIFIER	TRNAE-CUC	100689154	transcript	100689154	pseudogene	8	n.580-221732A>T		-1	-1	-1	-1	-1	-1	0
1	58600029	A	T	PASS	intron_variant	MODIFIER	TRNAA-AGC	100689137	transcript	100689137	pseudogene	1	n.73-9166989T>A		-1	-1	-1	-1	-1	-1	0
1	58600029	A	T	PASS	intron_variant	MODIFIER	CEP85L	100687154	transcript	XM_014113360.1	protein_coding	2	c.-74-2957T>A		-1	-1	-1	-1	-1	-1	0
1	58638203	T	C	PASS	upstream_gene_variant	MODIFIER	CEP85L	100687154	transcript	XM_014113360.1	protein_coding	-1	c.-41205A>G		-1	-1	-1	-1	-1	-1	727
1	58638203	T	C	PASS	intron_variant	MODIFIER	TRNAK-CUU	100689150	transcript	100689150	pseudogene	54	n.3941-187436T>C		-1	-1	-1	-1	-1	-1	0
1	58638203	T	C	PASS	intron_variant	MODIFIER	TRNAE-CUC	100689154	transcript	100689154	pseudogene	8	n.580-183558T>C		-1	-1	-1	-1	-1	-1	0
1	58638203	T	C	PASS	intron_variant	MODIFIER	TRNAA-AGC	100689137	transcript	100689137	pseudogene	1	n.73-9205163A>G		-1	-1	-1	-1	-1	-1	0
1	58691274	AC	A,*	PASS	intron_variant	MODIFIER	TRNAK-CUU	100689150	transcript	100689150	pseudogene	54	n.3941-134364delC		-1	-1	-1	-1	-1	-1	0
1	58691274	AC	A,*	PASS	intron_variant	MODIFIER	TRNAE-CUC	100689154	transcript	100689154	pseudogene	8	n.580-130486delC		-1	-1	-1	-1	-1	-1	0
1	58691274	AC	A,*	PASS	intron_variant	MODIFIER	TRNAA-AGC	100689137	transcript	100689137	pseudogene	1	n.73-9258235delG		-1	-1	-1	-1	-1	-1	0
1	58812671	A	G	PASS	intron_variant	MODIFIER	TRNAK-CUU	100689150	transcript	100689150	pseudogene	54	n.3941-12968A>G		-1	-1	-1	-1	-1	-1	0
1	58812671	A	G	PASS	intron_variant	MODIFIER	TRNAE-CUC	100689154	transcript	100689154	pseudogene	8	n.580-9090A>G		-1	-1	-1	-1	-1	-1	0
1	58812671	A	G	PASS	intron_variant	MODIFIER	TRNAA-AGC	100689137	transcript	100689137	pseudogene	1	n.73-9379631T>C		-1	-1	-1	-1	-1	-1	0
1	58812671	A	G	PASS	intron_variant	MODIFIER	MCM9	484104	transcript	XM_541221.5	protein_coding	7	c.1151-10200T>C		-1	-1	-1	-1	-1	-1	0
1	58812671	A	G	PASS	intron_variant	MODIFIER	MCM9	484104	transcript	XM_005615593.2	protein_coding	7	c.1151-10200T>C		-1	-1	-1	-1	-1	-1	0
1	58882331	G	A	PASS	intron_variant	MODIFIER	TRNAK-CUU	100689150	transcript	100689150	pseudogene	55	n.4013+56620G>A		-1	-1	-1	-1	-1	-1	0
1	58882331	G	A	PASS	intron_variant	MODIFIER	TRNAE-CUC	100689154	transcript	100689154	pseudogene	9	n.651+60499G>A		-1	-1	-1	-1	-1	-1	0
1	58882331	G	A	PASS	intron_variant	MODIFIER	TRNAA-AGC	100689137	transcript	100689137	pseudogene	1	n.73-9449291C>T		-1	-1	-1	-1	-1	-1	0
1	58984119	T	A	PASS	intron_variant	MODIFIER	TRNAK-CUU	100689150	transcript	100689150	pseudogene	55	n.4013+158408T>A		-1	-1	-1	-1	-1	-1	0
1	58984119	T	A	PASS	intron_variant	MODIFIER	TRNAE-CUC	100689154	transcript	100689154	pseudogene	9	n.651+162287T>A		-1	-1	-1	-1	-1	-1	0
1	58984119	T	A	PASS	intron_variant	MODIFIER	TRNAA-AGC	100689137	transcript	100689137	pseudogene	1	n.73-9551079A>T		-1	-1	-1	-1	-1	-1	0
1	58984119	T	A	PASS	intron_variant	MODIFIER	FAM184A	476274	transcript	XM_005615594.2	protein_coding	1	c.160-15243A>T		-1	-1	-1	-1	-1	-1	0
1	58984119	T	A	PASS	intron_variant	MODIFIER	FAM184A	476274	transcript	XM_005615595.2	protein_coding	1	c.160-15243A>T		-1	-1	-1	-1	-1	-1	0
1	58984119	T	A	PASS	intron_variant	MODIFIER	FAM184A	476274	transcript	XM_005615596.2	protein_coding	1	c.160-15243A>T		-1	-1	-1	-1	-1	-1	0
1	58984119	T	A	PASS	intron_variant	MODIFIER	FAM184A	476274	transcript	XM_005615597.2	protein_coding	1	c.160-15243A>T		-1	-1	-1	-1	-1	-1	0
1	58984119	T	A	PASS	intron_variant	MODIFIER	FAM184A	476274	transcript	XM_005615598.2	protein_coding	1	c.160-15243A>T		-1	-1	-1	-1	-1	-1	0
1	58984119	T	A	PASS	intron_variant	MODIFIER	FAM184A	476274	transcript	XM_005615599.2	protein_coding	1	c.160-15243A>T		-1	-1	-1	-1	-1	-1	0
1	58984119	T	A	PASS	intron_variant	MODIFIER	FAM184A	476274	transcript	XM_005615600.2	protein_coding	1	c.160-15243A>T		-1	-1	-1	-1	-1	-1	0
1	58984119	T	A	PASS	intron_variant	MODIFIER	FAM184A	476274	transcript	XM_014113379.1	protein_coding	1	c.160-15243A>T		-1	-1	-1	-1	-1	-1	0
1	58984119	T	A	PASS	intron_variant	MODIFIER	FAM184A	476274	transcript	XM_014113399.1	protein_coding	1	c.160-15243A>T		-1	-1	-1	-1	-1	-1	0
1	58984119	T	A	PASS	intron_variant	MODIFIER	FAM184A	476274	transcript	XR_001316173.1	pseudogene	1	n.389-15243A>T		-1	-1	-1	-1	-1	-1	0
1	58984119	T	A	PASS	intron_variant	MODIFIER	FAM184A	476274	transcript	XR_001316183.1	pseudogene	1	n.389-15243A>T		-1	-1	-1	-1	-1	-1	0
1	59005709	T	C	PASS	intron_variant	MODIFIER	TRNAK-CUU	100689150	transcript	100689150	pseudogene	55	n.4013+179998T>C		-1	-1	-1	-1	-1	-1	0
1	59005709	T	C	PASS	intron_variant	MODIFIER	TRNAE-CUC	100689154	transcript	100689154	pseudogene	9	n.651+183877T>C		-1	-1	-1	-1	-1	-1	0
1	59005709	T	C	PASS	intron_variant	MODIFIER	TRNAA-AGC	100689137	transcript	100689137	pseudogene	1	n.73-9572669A>G		-1	-1	-1	-1	-1	-1	0
1	59005709	T	C	PASS	intron_variant	MODIFIER	FAM184A	476274	transcript	XM_005615594.2	protein_coding	1	c.159+6043A>G		-1	-1	-1	-1	-1	-1	0
1	59005709	T	C	PASS	intron_variant	MODIFIER	FAM184A	476274	transcript	XM_005615595.2	protein_coding	1	c.159+6043A>G		-1	-1	-1	-1	-1	-1	0
1	59005709	T	C	PASS	intron_variant	MODIFIER	FAM184A	476274	transcript	XM_005615596.2	protein_coding	1	c.159+6043A>G		-1	-1	-1	-1	-1	-1	0
1	59005709	T	C	PASS	intron_variant	MODIFIER	FAM184A	476274	transcript	XM_005615597.2	protein_coding	1	c.159+6043A>G		-1	-1	-1	-1	-1	-1	0
1	59005709	T	C	PASS	intron_variant	MODIFIER	FAM184A	476274	transcript	XM_005615598.2	protein_coding	1	c.159+6043A>G		-1	-1	-1	-1	-1	-1	0
1	59005709	T	C	PASS	intron_variant	MODIFIER	FAM184A	476274	transcript	XM_005615599.2	protein_coding	1	c.159+6043A>G		-1	-1	-1	-1	-1	-1	0
1	59005709	T	C	PASS	intron_variant	MODIFIER	FAM184A	476274	transcript	XM_005615600.2	protein_coding	1	c.159+6043A>G		-1	-1	-1	-1	-1	-1	0
1	59005709	T	C	PASS	intron_variant	MODIFIER	FAM184A	476274	transcript	XM_014113379.1	protein_coding	1	c.159+6043A>G		-1	-1	-1	-1	-1	-1	0
1	59005709	T	C	PASS	intron_variant	MODIFIER	FAM184A	476274	transcript	XM_014113399.1	protein_coding	1	c.159+6043A>G		-1	-1	-1	-1	-1	-1	0
1	59005709	T	C	PASS	intron_variant	MODIFIER	FAM184A	476274	transcript	XR_001316173.1	pseudogene	1	n.388+6043A>G		-1	-1	-1	-1	-1	-1	0
1	59005709	T	C	PASS	intron_variant	MODIFIER	FAM184A	476274	transcript	XR_001316183.1	pseudogene	1	n.388+6043A>G		-1	-1	-1	-1	-1	-1	0
1	59010540	C	T	PASS	intron_variant	MODIFIER	TRNAK-CUU	100689150	transcript	100689150	pseudogene	55	n.4013+184829C>T		-1	-1	-1	-1	-1	-1	0
1	59010540	C	T	PASS	intron_variant	MODIFIER	TRNAE-CUC	100689154	transcript	100689154	pseudogene	9	n.651+188708C>T		-1	-1	-1	-1	-1	-1	0
1	59010540	C	T	PASS	intron_variant	MODIFIER	TRNAA-AGC	100689137	transcript	100689137	pseudogene	1	n.73-9577500G>A		-1	-1	-1	-1	-1	-1	0
1	59010540	C	T	PASS	intron_variant	MODIFIER	FAM184A	476274	transcript	XM_005615594.2	protein_coding	1	c.159+1212G>A		-1	-1	-1	-1	-1	-1	0
1	59010540	C	T	PASS	intron_variant	MODIFIER	FAM184A	476274	transcript	XM_005615595.2	protein_coding	1	c.159+1212G>A		-1	-1	-1	-1	-1	-1	0
1	59010540	C	T	PASS	intron_variant	MODIFIER	FAM184A	476274	transcript	XM_005615596.2	protein_coding	1	c.159+1212G>A		-1	-1	-1	-1	-1	-1	0
1	59010540	C	T	PASS	intron_variant	MODIFIER	FAM184A	476274	transcript	XM_005615597.2	protein_coding	1	c.159+1212G>A		-1	-1	-1	-1	-1	-1	0
1	59010540	C	T	PASS	intron_variant	MODIFIER	FAM184A	476274	transcript	XM_005615598.2	protein_coding	1	c.159+1212G>A		-1	-1	-1	-1	-1	-1	0
1	59010540	C	T	PASS	intron_variant	MODIFIER	FAM184A	476274	transcript	XM_005615599.2	protein_coding	1	c.159+1212G>A		-1	-1	-1	-1	-1	-1	0
1	59010540	C	T	PASS	intron_variant	MODIFIER	FAM184A	476274	transcript	XM_005615600.2	protein_coding	1	c.159+1212G>A		-1	-1	-1	-1	-1	-1	0
1	59010540	C	T	PASS	intron_variant	MODIFIER	FAM184A	476274	transcript	XM_014113379.1	protein_coding	1	c.159+1212G>A		-1	-1	-1	-1	-1	-1	0
1	59010540	C	T	PASS	intron_variant	MODIFIER	FAM184A	476274	transcript	XM_014113399.1	protein_coding	1	c.159+1212G>A		-1	-1	-1	-1	-1	-1	0
1	59010540	C	T	PASS	intron_variant	MODIFIER	FAM184A	476274	transcript	XR_001316173.1	pseudogene	1	n.388+1212G>A		-1	-1	-1	-1	-1	-1	0
1	59010540	C	T	PASS	intron_variant	MODIFIER	FAM184A	476274	transcript	XR_001316183.1	pseudogene	1	n.388+1212G>A		-1	-1	-1	-1	-1	-1	0
1	59028650	C	G	PASS	intron_variant	MODIFIER	TRNAK-CUU	100689150	transcript	100689150	pseudogene	55	n.4013+202939C>G		-1	-1	-1	-1	-1	-1	0
1	59028650	C	G	PASS	intron_variant	MODIFIER	TRNAE-CUC	100689154	transcript	100689154	pseudogene	9	n.651+206818C>G		-1	-1	-1	-1	-1	-1	0
1	59028650	C	G	PASS	intron_variant	MODIFIER	TRNAA-AGC	100689137	transcript	100689137	pseudogene	1	n.73-9595610G>C		-1	-1	-1	-1	-1	-1	0
1	59088872	C	T	PASS	intron_variant	MODIFIER	TRNAK-CUU	100689150	transcript	100689150	pseudogene	55	n.4013+263161C>T		-1	-1	-1	-1	-1	-1	0
1	59088872	C	T	PASS	intron_variant	MODIFIER	TRNAE-CUC	100689154	transcript	100689154	pseudogene	9	n.651+267040C>T		-1	-1	-1	-1	-1	-1	0
1	59088872	C	T	PASS	intron_variant	MODIFIER	TRNAA-AGC	100689137	transcript	100689137	pseudogene	1	n.73-9655832G>A		-1	-1	-1	-1	-1	-1	0
1	59145675	A	T	PASS	intron_variant	MODIFIER	TRNAK-CUU	100689150	transcript	100689150	pseudogene	55	n.4013+319964A>T		-1	-1	-1	-1	-1	-1	0
1	59145675	A	T	PASS	intron_variant	MODIFIER	TRNAE-CUC	100689154	transcript	100689154	pseudogene	9	n.651+323843A>T		-1	-1	-1	-1	-1	-1	0
1	59145675	A	T	PASS	intron_variant	MODIFIER	TRNAA-AGC	100689137	transcript	100689137	pseudogene	1	n.73-9712635T>A		-1	-1	-1	-1	-1	-1	0
1	59145675	A	T	PASS	intron_variant	MODIFIER	MAN1A1	476275	transcript	XM_533481.4	protein_coding	7	c.906-10670T>A		-1	-1	-1	-1	-1	-1	0
1	59193321	G	A	PASS	intron_variant	MODIFIER	TRNAK-CUU	100689150	transcript	100689150	pseudogene	55	n.4013+367610G>A		-1	-1	-1	-1	-1	-1	0
1	59193321	G	A	PASS	intron_variant	MODIFIER	TRNAE-CUC	100689154	transcript	100689154	pseudogene	9	n.651+371489G>A		-1	-1	-1	-1	-1	-1	0
1	59193321	G	A	PASS	intron_variant	MODIFIER	TRNAA-AGC	100689137	transcript	100689137	pseudogene	1	n.73-9760281C>T		-1	-1	-1	-1	-1	-1	0
1	59193321	G	A	PASS	intron_variant	MODIFIER	MAN1A1	476275	transcript	XM_533481.4	protein_coding	6	c.811-17284C>T		-1	-1	-1	-1	-1	-1	0
1	59200191	TC	T	PASS	intron_variant	MODIFIER	TRNAK-CUU	100689150	transcript	100689150	pseudogene	55	n.4013+374481delC		-1	-1	-1	-1	-1	-1	0
1	59200191	TC	T	PASS	intron_variant	MODIFIER	TRNAE-CUC	100689154	transcript	100689154	pseudogene	9	n.651+378360delC		-1	-1	-1	-1	-1	-1	0
1	59200191	TC	T	PASS	intron_variant	MODIFIER	TRNAA-AGC	100689137	transcript	100689137	pseudogene	1	n.73-9767152delG		-1	-1	-1	-1	-1	-1	0
1	59200191	TC	T	PASS	intron_variant	MODIFIER	MAN1A1	476275	transcript	XM_533481.4	protein_coding	6	c.810+13009delG		-1	-1	-1	-1	-1	-1	0
1	59242516	T	C	PASS	intron_variant	MODIFIER	TRNAK-CUU	100689150	transcript	100689150	pseudogene	55	n.4013+416805T>C		-1	-1	-1	-1	-1	-1	0
1	59242516	T	C	PASS	intron_variant	MODIFIER	TRNAE-CUC	100689154	transcript	100689154	pseudogene	9	n.651+420684T>C		-1	-1	-1	-1	-1	-1	0
1	59242516	T	C	PASS	intron_variant	MODIFIER	TRNAA-AGC	100689137	transcript	100689137	pseudogene	1	n.73-9809476A>G		-1	-1	-1	-1	-1	-1	0
1	59242516	T	C	PASS	intron_variant	MODIFIER	MAN1A1	476275	transcript	XM_533481.4	protein_coding	3	c.517-8595A>G		-1	-1	-1	-1	-1	-1	0
1	59369421	C	T	PASS	intron_variant	MODIFIER	TRNAK-CUU	100689150	transcript	100689150	pseudogene	55	n.4013+543710C>T		-1	-1	-1	-1	-1	-1	0
1	59369421	C	T	PASS	intron_variant	MODIFIER	TRNAE-CUC	100689154	transcript	100689154	pseudogene	9	n.651+547589C>T		-1	-1	-1	-1	-1	-1	0
1	59369421	C	T	PASS	intron_variant	MODIFIER	TRNAA-AGC	100689137	transcript	100689137	pseudogene	1	n.73-9936381G>A		-1	-1	-1	-1	-1	-1	0
1	59376596	T	C	PASS	intron_variant	MODIFIER	TRNAK-CUU	100689150	transcript	100689150	pseudogene	55	n.4013+550885T>C		-1	-1	-1	-1	-1	-1	0
1	59376596	T	C	PASS	intron_variant	MODIFIER	TRNAE-CUC	100689154	transcript	100689154	pseudogene	9	n.651+554764T>C		-1	-1	-1	-1	-1	-1	0
1	59376596	T	C	PASS	intron_variant	MODIFIER	TRNAA-AGC	100689137	transcript	100689137	pseudogene	1	n.73-9943556A>G		-1	-1	-1	-1	-1	-1	0
1	59429236	C	T	PASS	intron_variant	MODIFIER	TRNAK-CUU	100689150	transcript	100689150	pseudogene	55	n.4013+603525C>T		-1	-1	-1	-1	-1	-1	0
1	59429236	C	T	PASS	intron_variant	MODIFIER	TRNAE-CUC	100689154	transcript	100689154	pseudogene	9	n.651+607404C>T		-1	-1	-1	-1	-1	-1	0
1	59429236	C	T	PASS	intron_variant	MODIFIER	TRNAA-AGC	100689137	transcript	100689137	pseudogene	1	n.73-9996196G>A		-1	-1	-1	-1	-1	-1	0
1	59566167	C	T	PASS	upstream_gene_variant	MODIFIER	LOC106558796	106558796	transcript	XR_001316184.1	pseudogene	-1	n.-4696C>T		-1	-1	-1	-1	-1	-1	4696
1	59566167	C	T	PASS	intron_variant	MODIFIER	TRNAK-CUU	100689150	transcript	100689150	pseudogene	55	n.4013+740456C>T		-1	-1	-1	-1	-1	-1	0
1	59566167	C	T	PASS	intron_variant	MODIFIER	TRNAE-CUC	100689154	transcript	100689154	pseudogene	9	n.651+744335C>T		-1	-1	-1	-1	-1	-1	0
1	59566167	C	T	PASS	intron_variant	MODIFIER	TRNAA-AGC	100689137	transcript	100689137	pseudogene	1	n.73-10133127G>A		-1	-1	-1	-1	-1	-1	0
1	59590867	T	A	PASS	intron_variant	MODIFIER	TRNAK-CUU	100689150	transcript	100689150	pseudogene	55	n.4013+765156T>A		-1	-1	-1	-1	-1	-1	0
1	59590867	T	A	PASS	intron_variant	MODIFIER	TRNAE-CUC	100689154	transcript	100689154	pseudogene	9	n.651+769035T>A		-1	-1	-1	-1	-1	-1	0
1	59590867	T	A	PASS	intron_variant	MODIFIER	TRNAA-AGC	100689137	transcript	100689137	pseudogene	1	n.73-10157827A>T		-1	-1	-1	-1	-1	-1	0
1	59590867	T	A	PASS	intron_variant	MODIFIER	LOC106558796	106558796	transcript	XR_001316184.1	pseudogene	1	n.100-16551T>A		-1	-1	-1	-1	-1	-1	0
1	59612717	A	C	PASS	downstream_gene_variant	MODIFIER	LOC106558796	106558796	transcript	XR_001316184.1	pseudogene	-1	n.*3870A>C		-1	-1	-1	-1	-1	-1	3870
1	59612717	A	C	PASS	intron_variant	MODIFIER	TRNAK-CUU	100689150	transcript	100689150	pseudogene	55	n.4013+787006A>C		-1	-1	-1	-1	-1	-1	0
1	59612717	A	C	PASS	intron_variant	MODIFIER	TRNAE-CUC	100689154	transcript	100689154	pseudogene	9	n.651+790885A>C		-1	-1	-1	-1	-1	-1	0
1	59612717	A	C	PASS	intron_variant	MODIFIER	TRNAA-AGC	100689137	transcript	100689137	pseudogene	1	n.73-10179677T>G		-1	-1	-1	-1	-1	-1	0
1	59629464	T	G	PASS	intron_variant	MODIFIER	TRNAK-CUU	100689150	transcript	100689150	pseudogene	55	n.4013+803753T>G		-1	-1	-1	-1	-1	-1	0
1	59629464	T	G	PASS	intron_variant	MODIFIER	TRNAE-CUC	100689154	transcript	100689154	pseudogene	9	n.651+807632T>G		-1	-1	-1	-1	-1	-1	0
1	59629464	T	G	PASS	intron_variant	MODIFIER	TRNAA-AGC	100689137	transcript	100689137	pseudogene	1	n.73-10196424A>C		-1	-1	-1	-1	-1	-1	0
1	59744981	C	T	PASS	intron_variant	MODIFIER	TRNAK-CUU	100689150	transcript	100689150	pseudogene	55	n.4013+919270C>T		-1	-1	-1	-1	-1	-1	0
1	59744981	C	T	PASS	intron_variant	MODIFIER	TRNAE-CUC	100689154	transcript	100689154	pseudogene	9	n.651+923149C>T		-1	-1	-1	-1	-1	-1	0
1	59744981	C	T	PASS	intron_variant	MODIFIER	TRNAA-AGC	100689137	transcript	100689137	pseudogene	1	n.73-10311941G>A		-1	-1	-1	-1	-1	-1	0
1	59881114	T	G	PASS	intron_variant	MODIFIER	TRNAK-CUU	100689150	transcript	100689150	pseudogene	55	n.4013+1055403T>G		-1	-1	-1	-1	-1	-1	0
1	59881114	T	G	PASS	intron_variant	MODIFIER	TRNAE-CUC	100689154	transcript	100689154	pseudogene	9	n.651+1059282T>G		-1	-1	-1	-1	-1	-1	0
1	59881114	T	G	PASS	intron_variant	MODIFIER	TRNAA-AGC	100689137	transcript	100689137	pseudogene	1	n.73-10448074A>C		-1	-1	-1	-1	-1	-1	0
1	60015373	A	T	PASS	intron_variant	MODIFIER	TRNAK-CUU	100689150	transcript	100689150	pseudogene	55	n.4013+1189662A>T		-1	-1	-1	-1	-1	-1	0
1	60015373	A	T	PASS	intron_variant	MODIFIER	TRNAE-CUC	100689154	transcript	100689154	pseudogene	9	n.651+1193541A>T		-1	-1	-1	-1	-1	-1	0
1	60015373	A	T	PASS	intron_variant	MODIFIER	TRNAA-AGC	100689137	transcript	100689137	pseudogene	1	n.73-10582333T>A		-1	-1	-1	-1	-1	-1	0
1	60015376	C	G	PASS	intron_variant	MODIFIER	TRNAK-CUU	100689150	transcript	100689150	pseudogene	55	n.4013+1189665C>G		-1	-1	-1	-1	-1	-1	0
1	60015376	C	G	PASS	intron_variant	MODIFIER	TRNAE-CUC	100689154	transcript	100689154	pseudogene	9	n.651+1193544C>G		-1	-1	-1	-1	-1	-1	0
1	60015376	C	G	PASS	intron_variant	MODIFIER	TRNAA-AGC	100689137	transcript	100689137	pseudogene	1	n.73-10582336G>C		-1	-1	-1	-1	-1	-1	0
1	60252710	C	CA	PASS	intron_variant	MODIFIER	TRNAK-CUU	100689150	transcript	100689150	pseudogene	55	n.4013+1426999_4013+1427000insA		-1	-1	-1	-1	-1	-1	0
1	60252710	C	CA	PASS	intron_variant	MODIFIER	TRNAE-CUC	100689154	transcript	100689154	pseudogene	9	n.651+1430878_651+1430879insA		-1	-1	-1	-1	-1	-1	0
1	60252710	C	CA	PASS	intron_variant	MODIFIER	TRNAA-AGC	100689137	transcript	100689137	pseudogene	1	n.73-10819671_73-10819670insT		-1	-1	-1	-1	-1	-1	0
1	62844100	C	T	GATKstd	intron_variant	MODIFIER	TRNAK-CUU	100689150	transcript	100689150	pseudogene	55	n.4014-851534C>T		-1	-1	-1	-1	-1	-1	0
1	62844100	C	T	GATKstd	intron_variant	MODIFIER	TRNAE-CUC	100689154	transcript	100689154	pseudogene	9	n.652-1810575C>T		-1	-1	-1	-1	-1	-1	0
1	62844100	C	T	GATKstd	intron_variant	MODIFIER	TRNAA-AGC	100689137	transcript	100689137	pseudogene	1	n.73-13411060G>A		-1	-1	-1	-1	-1	-1	0
1	63109896	C	T	GATKstd	intron_variant	MODIFIER	TRNAK-CUU	100689150	transcript	100689150	pseudogene	55	n.4014-585738C>T		-1	-1	-1	-1	-1	-1	0
1	63109896	C	T	GATKstd	intron_variant	MODIFIER	TRNAE-CUC	100689154	transcript	100689154	pseudogene	9	n.652-1544779C>T		-1	-1	-1	-1	-1	-1	0
1	63109896	C	T	GATKstd	intron_variant	MODIFIER	TRNAA-AGC	100689137	transcript	100689137	pseudogene	1	n.73-13676856G>A		-1	-1	-1	-1	-1	-1	0
1	63109896	C	T	GATKstd	intron_variant	MODIFIER	NKAIN2	100688012	transcript	XM_014113513.1	protein_coding	1	c.21+17905C>T		-1	-1	-1	-1	-1	-1	0
1	63276836	T	C	GATKstd	intron_variant	MODIFIER	TRNAK-CUU	100689150	transcript	100689150	pseudogene	55	n.4014-418798T>C		-1	-1	-1	-1	-1	-1	0
1	63276836	T	C	GATKstd	intron_variant	MODIFIER	TRNAE-CUC	100689154	transcript	100689154	pseudogene	9	n.652-1377839T>C		-1	-1	-1	-1	-1	-1	0
1	63276836	T	C	GATKstd	intron_variant	MODIFIER	TRNAA-AGC	100689137	transcript	100689137	pseudogene	1	n.73-13843796A>G		-1	-1	-1	-1	-1	-1	0
1	63276836	T	C	GATKstd	intron_variant	MODIFIER	NKAIN2	100688012	transcript	XM_014113506.1	protein_coding	1	c.51+55861T>C		-1	-1	-1	-1	-1	-1	0
1	63276836	T	C	GATKstd	intron_variant	MODIFIER	NKAIN2	100688012	transcript	XM_014113513.1	protein_coding	1	c.22-76710T>C		-1	-1	-1	-1	-1	-1	0
1	63276836	T	C	GATKstd	intron_variant	MODIFIER	NKAIN2	100688012	transcript	XM_014113510.1	protein_coding	1	c.51+55861T>C		-1	-1	-1	-1	-1	-1	0
1	63667589	A	T	PASS	intron_variant	MODIFIER	TRNAK-CUU	100689150	transcript	100689150	pseudogene	55	n.4014-28045A>T		-1	-1	-1	-1	-1	-1	0
1	63667589	A	T	PASS	intron_variant	MODIFIER	TRNAE-CUC	100689154	transcript	100689154	pseudogene	9	n.652-987086A>T		-1	-1	-1	-1	-1	-1	0
1	63667589	A	T	PASS	intron_variant	MODIFIER	TRNAA-AGC	100689137	transcript	100689137	pseudogene	1	n.73-14234549T>A		-1	-1	-1	-1	-1	-1	0
1	63667589	A	T	PASS	intron_variant	MODIFIER	NKAIN2	100688012	transcript	XM_014113506.1	protein_coding	3	c.271-22342A>T		-1	-1	-1	-1	-1	-1	0
1	63667589	A	T	PASS	intron_variant	MODIFIER	NKAIN2	100688012	transcript	XM_014113513.1	protein_coding	3	c.241-22342A>T		-1	-1	-1	-1	-1	-1	0
1	63667589	A	T	PASS	intron_variant	MODIFIER	NKAIN2	100688012	transcript	XM_014113510.1	protein_coding	3	c.271-22342A>T		-1	-1	-1	-1	-1	-1	0
1	64311849	C	T	PASS	intron_variant	MODIFIER	TRNAK-CUU	100689150	transcript	100689150	pseudogene	56	n.4086+616143C>T		-1	-1	-1	-1	-1	-1	0
1	64311849	C	T	PASS	intron_variant	MODIFIER	TRNAE-CUC	100689154	transcript	100689154	pseudogene	9	n.652-342826C>T		-1	-1	-1	-1	-1	-1	0
1	64311849	C	T	PASS	intron_variant	MODIFIER	TRNAA-AGC	100689137	transcript	100689137	pseudogene	1	n.72+14454884G>A		-1	-1	-1	-1	-1	-1	0
1	64315576	C	T	PASS	intron_variant	MODIFIER	TRNAK-CUU	100689150	transcript	100689150	pseudogene	56	n.4086+619870C>T		-1	-1	-1	-1	-1	-1	0
1	64315576	C	T	PASS	intron_variant	MODIFIER	TRNAE-CUC	100689154	transcript	100689154	pseudogene	9	n.652-339099C>T		-1	-1	-1	-1	-1	-1	0
1	64315576	C	T	PASS	intron_variant	MODIFIER	TRNAA-AGC	100689137	transcript	100689137	pseudogene	1	n.72+14451157G>A		-1	-1	-1	-1	-1	-1	0
1	64405034	C	T	PASS	intron_variant	MODIFIER	TRNAK-CUU	100689150	transcript	100689150	pseudogene	56	n.4086+709328C>T		-1	-1	-1	-1	-1	-1	0
1	64405034	C	T	PASS	intron_variant	MODIFIER	TRNAE-CUC	100689154	transcript	100689154	pseudogene	9	n.652-249641C>T		-1	-1	-1	-1	-1	-1	0
1	64405034	C	T	PASS	intron_variant	MODIFIER	TRNAA-AGC	100689137	transcript	100689137	pseudogene	1	n.72+14361699G>A		-1	-1	-1	-1	-1	-1	0
1	64435390	C	T	PASS	intron_variant	MODIFIER	TRNAK-CUU	100689150	transcript	100689150	pseudogene	56	n.4086+739684C>T		-1	-1	-1	-1	-1	-1	0
1	64435390	C	T	PASS	intron_variant	MODIFIER	TRNAE-CUC	100689154	transcript	100689154	pseudogene	9	n.652-219285C>T		-1	-1	-1	-1	-1	-1	0
1	64435390	C	T	PASS	intron_variant	MODIFIER	TRNAA-AGC	100689137	transcript	100689137	pseudogene	1	n.72+14331343G>A		-1	-1	-1	-1	-1	-1	0
1	64515813	A	C	PASS	intron_variant	MODIFIER	TRNAK-CUU	100689150	transcript	100689150	pseudogene	56	n.4086+820107A>C		-1	-1	-1	-1	-1	-1	0
1	64515813	A	C	PASS	intron_variant	MODIFIER	TRNAE-CUC	100689154	transcript	100689154	pseudogene	9	n.652-138862A>C		-1	-1	-1	-1	-1	-1	0
1	64515813	A	C	PASS	intron_variant	MODIFIER	TRNAA-AGC	100689137	transcript	100689137	pseudogene	1	n.72+14250920T>G		-1	-1	-1	-1	-1	-1	0
1	64590597	A	T	PASS	intron_variant	MODIFIER	TRNAK-CUU	100689150	transcript	100689150	pseudogene	56	n.4086+894891A>T		-1	-1	-1	-1	-1	-1	0
1	64590597	A	T	PASS	intron_variant	MODIFIER	TRNAE-CUC	100689154	transcript	100689154	pseudogene	9	n.652-64078A>T		-1	-1	-1	-1	-1	-1	0
1	64590597	A	T	PASS	intron_variant	MODIFIER	TRNAA-AGC	100689137	transcript	100689137	pseudogene	1	n.72+14176136T>A		-1	-1	-1	-1	-1	-1	0
1	64599263	G	T	PASS	downstream_gene_variant	MODIFIER	612667	612667	transcript	612667	pseudogene	-1	n.*785G>T		-1	-1	-1	-1	-1	-1	785
1	64599263	G	T	PASS	intron_variant	MODIFIER	TRNAK-CUU	100689150	transcript	100689150	pseudogene	56	n.4086+903557G>T		-1	-1	-1	-1	-1	-1	0
1	64599263	G	T	PASS	intron_variant	MODIFIER	TRNAE-CUC	100689154	transcript	100689154	pseudogene	9	n.652-55412G>T		-1	-1	-1	-1	-1	-1	0
1	64599263	G	T	PASS	intron_variant	MODIFIER	TRNAA-AGC	100689137	transcript	100689137	pseudogene	1	n.72+14167470C>A		-1	-1	-1	-1	-1	-1	0
1	64930581	T	C	GATKstd	intron_variant	MODIFIER	TRNAK-CUU	100689150	transcript	100689150	pseudogene	56	n.4086+1234875T>C		-1	-1	-1	-1	-1	-1	0
1	64930581	T	C	GATKstd	intron_variant	MODIFIER	TRNAA-AGC	100689137	transcript	100689137	pseudogene	1	n.72+13836152A>G		-1	-1	-1	-1	-1	-1	0
1	64964849	C	A	GATKstd	intron_variant	MODIFIER	TRNAK-CUU	100689150	transcript	100689150	pseudogene	56	n.4086+1269143C>A		-1	-1	-1	-1	-1	-1	0
1	64964849	C	A	GATKstd	intron_variant	MODIFIER	TRNAA-AGC	100689137	transcript	100689137	pseudogene	1	n.72+13801884G>T		-1	-1	-1	-1	-1	-1	0
1	64973786	C	T	GATKstd	intron_variant	MODIFIER	TRNAK-CUU	100689150	transcript	100689150	pseudogene	56	n.4086+1278080C>T		-1	-1	-1	-1	-1	-1	0
1	64973786	C	T	GATKstd	intron_variant	MODIFIER	TRNAA-AGC	100689137	transcript	100689137	pseudogene	1	n.72+13792947G>A		-1	-1	-1	-1	-1	-1	0
1	65263334	A	G	PASS	intron_variant	MODIFIER	TRNAK-CUU	100689150	transcript	100689150	pseudogene	56	n.4086+1567628A>G		-1	-1	-1	-1	-1	-1	0
1	65263334	A	G	PASS	intron_variant	MODIFIER	TRNAA-AGC	100689137	transcript	100689137	pseudogene	1	n.72+13503399T>C		-1	-1	-1	-1	-1	-1	0
1	65326884	T	C	PASS	intron_variant	MODIFIER	TRNAK-CUU	100689150	transcript	100689150	pseudogene	56	n.4086+1631178T>C		-1	-1	-1	-1	-1	-1	0
1	65326884	T	C	PASS	intron_variant	MODIFIER	TRNAA-AGC	100689137	transcript	100689137	pseudogene	1	n.72+13439849A>G		-1	-1	-1	-1	-1	-1	0
1	65433724	G	A	PASS	intron_variant	MODIFIER	TRNAK-CUU	100689150	transcript	100689150	pseudogene	56	n.4086+1738018G>A		-1	-1	-1	-1	-1	-1	0
1	65433724	G	A	PASS	intron_variant	MODIFIER	TRNAA-AGC	100689137	transcript	100689137	pseudogene	1	n.72+13333009C>T		-1	-1	-1	-1	-1	-1	0
1	65683144	T	C	PASS	intron_variant	MODIFIER	TRNAK-CUU	100689150	transcript	100689150	pseudogene	56	n.4086+1987438T>C		-1	-1	-1	-1	-1	-1	0
1	65683144	T	C	PASS	intron_variant	MODIFIER	TRNAA-AGC	100689137	transcript	100689137	pseudogene	1	n.72+13083589A>G		-1	-1	-1	-1	-1	-1	0
1	65715609	G	A	PASS	downstream_gene_variant	MODIFIER	LOC102153070	102153070	transcript	XR_001316226.1	pseudogene	-1	n.*2372C>T		-1	-1	-1	-1	-1	-1	2372
1	65715609	G	A	PASS	intron_variant	MODIFIER	TRNAK-CUU	100689150	transcript	100689150	pseudogene	56	n.4086+2019903G>A		-1	-1	-1	-1	-1	-1	0
1	65715609	G	A	PASS	intron_variant	MODIFIER	TRNAA-AGC	100689137	transcript	100689137	pseudogene	1	n.72+13051124C>T		-1	-1	-1	-1	-1	-1	0
1	65837628	G	A	PASS	intron_variant	MODIFIER	TRNAK-CUU	100689150	transcript	100689150	pseudogene	56	n.4086+2141922G>A		-1	-1	-1	-1	-1	-1	0
1	65837628	G	A	PASS	intron_variant	MODIFIER	TRNAA-AGC	100689137	transcript	100689137	pseudogene	1	n.72+12929105C>T		-1	-1	-1	-1	-1	-1	0
1	65837628	G	A	PASS	intron_variant	MODIFIER	LOC102153115	102153115	transcript	XR_291304.1	pseudogene	3	n.160-2093C>T		-1	-1	-1	-1	-1	-1	0
1	67463695	C	T	GATKstd	intron_variant	MODIFIER	TRNAK-CUU	100689150	transcript	100689150	pseudogene	56	n.4087-3185215C>T		-1	-1	-1	-1	-1	-1	0
1	67463695	C	T	GATKstd	intron_variant	MODIFIER	TRNAA-AGC	100689137	transcript	100689137	pseudogene	1	n.72+11303038G>A		-1	-1	-1	-1	-1	-1	0
1	67463707	G	C	GATKstd	intron_variant	MODIFIER	TRNAK-CUU	100689150	transcript	100689150	pseudogene	56	n.4087-3185203G>C		-1	-1	-1	-1	-1	-1	0
1	67463707	G	C	GATKstd	intron_variant	MODIFIER	TRNAA-AGC	100689137	transcript	100689137	pseudogene	1	n.72+11303026C>G		-1	-1	-1	-1	-1	-1	0
1	69325305	G	GACTTATTTCCTTTATGA,GACTTATTTCCTTTATGAGGTGAGTTATATTAATTGATTTTAAAATGTTAAGA	PASS	intron_variant	MODIFIER	TRNAK-CUU	100689150	transcript	100689150	pseudogene	56	n.4087-1323605_4087-1323604insACTTATTTCCTTTATGA		-1	-1	-1	-1	-1	-1	0
1	69325305	G	GACTTATTTCCTTTATGA,GACTTATTTCCTTTATGAGGTGAGTTATATTAATTGATTTTAAAATGTTAAGA	PASS	intron_variant	MODIFIER	TRNAK-CUU	100689150	transcript	100689150	pseudogene	56	n.4087-1323605_4087-1323604insACTTATTTCCTTTATGAGGTGAGTTATATTAATTGATTTTAAAATGTTAAGA		-1	-1	-1	-1	-1	-1	0
1	69325305	G	GACTTATTTCCTTTATGA,GACTTATTTCCTTTATGAGGTGAGTTATATTAATTGATTTTAAAATGTTAAGA	PASS	intron_variant	MODIFIER	TRNAA-AGC	100689137	transcript	100689137	pseudogene	1	n.72+9441427_72+9441428insTCATAAAGGAAATAAGT		-1	-1	-1	-1	-1	-1	0
1	69325305	G	GACTTATTTCCTTTATGA,GACTTATTTCCTTTATGAGGTGAGTTATATTAATTGATTTTAAAATGTTAAGA	PASS	intron_variant	MODIFIER	TRNAA-AGC	100689137	transcript	100689137	pseudogene	1	n.72+9441427_72+9441428insTCTTAACATTTTAAAATCAATTAATATAACTCACCTCATAAAGGAAATAAGT		-1	-1	-1	-1	-1	-1	0
1	69325307	G	GTGAGTT	PASS	intron_variant	MODIFIER	TRNAK-CUU	100689150	transcript	100689150	pseudogene	56	n.4087-1323603_4087-1323602insTGAGTT		-1	-1	-1	-1	-1	-1	0
1	69325307	G	GTGAGTT	PASS	intron_variant	MODIFIER	TRNAA-AGC	100689137	transcript	100689137	pseudogene	1	n.72+9441425_72+9441426insAACTCA		-1	-1	-1	-1	-1	-1	0
1	72057460	G	A	GATKstd	intron_variant	MODIFIER	TRNAK-CUU	100689150	transcript	100689150	pseudogene	57	n.4160-431722G>A		-1	-1	-1	-1	-1	-1	0
1	72057460	G	A	GATKstd	intron_variant	MODIFIER	TRNAA-AGC	100689137	transcript	100689137	pseudogene	1	n.72+6709273C>T		-1	-1	-1	-1	-1	-1	0
1	72313799	C	G	GATKstd	intron_variant	MODIFIER	TRNAK-CUU	100689150	transcript	100689150	pseudogene	57	n.4160-175383C>G		-1	-1	-1	-1	-1	-1	0
1	72313799	C	G	GATKstd	intron_variant	MODIFIER	TRNAA-AGC	100689137	transcript	100689137	pseudogene	1	n.72+6452934G>C		-1	-1	-1	-1	-1	-1	0
1	72313799	C	G	GATKstd	intron_variant	MODIFIER	DAPK1	484142	transcript	NM_001197157.1	protein_coding	16	c.1825-2049G>C		-1	-1	-1	-1	-1	-1	0
1	72313799	C	G	GATKstd	intron_variant	MODIFIER	DAPK1	484142	transcript	XM_005615757.2	protein_coding	17	c.1825-2049G>C		-1	-1	-1	-1	-1	-1	0
1	72313799	C	G	GATKstd	intron_variant	MODIFIER	DAPK1	484142	transcript	XM_005615759.1	protein_coding	17	c.1825-2049G>C		-1	-1	-1	-1	-1	-1	0
1	72313799	C	G	GATKstd	intron_variant	MODIFIER	DAPK1	484142	transcript	XM_005615758.2	protein_coding	17	c.1825-2049G>C		-1	-1	-1	-1	-1	-1	0
1	72313799	C	G	GATKstd	intron_variant	MODIFIER	DAPK1	484142	transcript	XM_005615756.2	protein_coding	17	c.1825-2049G>C		-1	-1	-1	-1	-1	-1	0
1	72388293	C	T	GATKstd	intron_variant	MODIFIER	TRNAK-CUU	100689150	transcript	100689150	pseudogene	57	n.4160-100889C>T		-1	-1	-1	-1	-1	-1	0
1	72388293	C	T	GATKstd	intron_variant	MODIFIER	TRNAA-AGC	100689137	transcript	100689137	pseudogene	1	n.72+6378440G>A		-1	-1	-1	-1	-1	-1	0
1	72388293	C	T	GATKstd	intron_variant	MODIFIER	DAPK1	484142	transcript	NM_001197157.1	protein_coding	1	c.63-30495G>A		-1	-1	-1	-1	-1	-1	0
1	72388293	C	T	GATKstd	intron_variant	MODIFIER	DAPK1	484142	transcript	XM_005615757.2	protein_coding	2	c.63-30495G>A		-1	-1	-1	-1	-1	-1	0
1	72388293	C	T	GATKstd	intron_variant	MODIFIER	DAPK1	484142	transcript	XM_005615759.1	protein_coding	2	c.63-30495G>A		-1	-1	-1	-1	-1	-1	0
1	72388293	C	T	GATKstd	intron_variant	MODIFIER	DAPK1	484142	transcript	XM_005615758.2	protein_coding	2	c.63-30495G>A		-1	-1	-1	-1	-1	-1	0
1	72388293	C	T	GATKstd	intron_variant	MODIFIER	DAPK1	484142	transcript	XM_005615756.2	protein_coding	2	c.63-30495G>A		-1	-1	-1	-1	-1	-1	0
1	72691551	C	T	GATKstd	intron_variant	MODIFIER	TRNAK-CUU	100689150	transcript	100689150	pseudogene	58	n.4232+202297C>T		-1	-1	-1	-1	-1	-1	0
1	72691551	C	T	GATKstd	intron_variant	MODIFIER	TRNAA-AGC	100689137	transcript	100689137	pseudogene	1	n.72+6075182G>A		-1	-1	-1	-1	-1	-1	0
1	72800965	A	G	GATKstd	intron_variant	MODIFIER	TRNAK-CUU	100689150	transcript	100689150	pseudogene	58	n.4232+311711A>G		-1	-1	-1	-1	-1	-1	0
1	72800965	A	G	GATKstd	intron_variant	MODIFIER	TRNAA-AGC	100689137	transcript	100689137	pseudogene	1	n.72+5965768T>C		-1	-1	-1	-1	-1	-1	0
1	73117533	AAC	A	PASS	intron_variant	MODIFIER	TRNAK-CUU	100689150	transcript	100689150	pseudogene	58	n.4232+628280_4232+628281delAC		-1	-1	-1	-1	-1	-1	0
1	73117533	AAC	A	PASS	intron_variant	MODIFIER	TRNAA-AGC	100689137	transcript	100689137	pseudogene	1	n.72+5649198_72+5649199delGT		-1	-1	-1	-1	-1	-1	0
1	73117533	AAC	A	PASS	intron_variant	MODIFIER	LOC106559315	106559315	transcript	XR_001316921.1	pseudogene	1	n.125-1794_125-1793delGT		-1	-1	-1	-1	-1	-1	0
1	73150140	T	A	PASS	intron_variant	MODIFIER	TRNAK-CUU	100689150	transcript	100689150	pseudogene	58	n.4232+660886T>A		-1	-1	-1	-1	-1	-1	0
1	73150140	T	A	PASS	intron_variant	MODIFIER	TRNAA-AGC	100689137	transcript	100689137	pseudogene	1	n.72+5616593A>T		-1	-1	-1	-1	-1	-1	0
1	73161016	G	T	PASS	intron_variant	MODIFIER	TRNAK-CUU	100689150	transcript	100689150	pseudogene	58	n.4232+671762G>T		-1	-1	-1	-1	-1	-1	0
1	73161016	G	T	PASS	intron_variant	MODIFIER	TRNAA-AGC	100689137	transcript	100689137	pseudogene	1	n.72+5605717C>A		-1	-1	-1	-1	-1	-1	0
1	73203346	A	T	GATKstd	intron_variant	MODIFIER	TRNAK-CUU	100689150	transcript	100689150	pseudogene	58	n.4232+714092A>T		-1	-1	-1	-1	-1	-1	0
1	73203346	A	T	GATKstd	intron_variant	MODIFIER	TRNAA-AGC	100689137	transcript	100689137	pseudogene	1	n.72+5563387T>A		-1	-1	-1	-1	-1	-1	0
1	73251554	T	C	GATKstd	intron_variant	MODIFIER	TRNAK-CUU	100689150	transcript	100689150	pseudogene	58	n.4232+762300T>C		-1	-1	-1	-1	-1	-1	0
1	73251554	T	C	GATKstd	intron_variant	MODIFIER	TRNAA-AGC	100689137	transcript	100689137	pseudogene	1	n.72+5515179A>G		-1	-1	-1	-1	-1	-1	0
1	73281722	C	A	GATKstd	intron_variant	MODIFIER	TRNAK-CUU	100689150	transcript	100689150	pseudogene	58	n.4232+792468C>A		-1	-1	-1	-1	-1	-1	0
1	73281722	C	A	GATKstd	intron_variant	MODIFIER	TRNAA-AGC	100689137	transcript	100689137	pseudogene	1	n.72+5485011G>T		-1	-1	-1	-1	-1	-1	0
1	73313948	G	A	GATKstd	intron_variant	MODIFIER	TRNAK-CUU	100689150	transcript	100689150	pseudogene	58	n.4232+824694G>A		-1	-1	-1	-1	-1	-1	0
1	73313948	G	A	GATKstd	intron_variant	MODIFIER	TRNAA-AGC	100689137	transcript	100689137	pseudogene	1	n.72+5452785C>T		-1	-1	-1	-1	-1	-1	0
1	73319438	G	A	GATKstd	intron_variant	MODIFIER	TRNAK-CUU	100689150	transcript	100689150	pseudogene	58	n.4232+830184G>A		-1	-1	-1	-1	-1	-1	0
1	73319438	G	A	GATKstd	intron_variant	MODIFIER	TRNAA-AGC	100689137	transcript	100689137	pseudogene	1	n.72+5447295C>T		-1	-1	-1	-1	-1	-1	0
1	73943515	T	TC	PASS	intron_variant	MODIFIER	TRNAK-CUU	100689150	transcript	100689150	pseudogene	58	n.4233-1440978_4233-1440977insC		-1	-1	-1	-1	-1	-1	0
1	73943515	T	TC	PASS	intron_variant	MODIFIER	TRNAA-AGC	100689137	transcript	100689137	pseudogene	1	n.72+4823217_72+4823218insG		-1	-1	-1	-1	-1	-1	0
1	73943515	T	TC	PASS	intron_variant	MODIFIER	AGTPBP1	484146	transcript	XM_005615809.2	protein_coding	11	c.1088-3063_1088-3062insC		-1	-1	-1	-1	-1	-1	0
1	73943515	T	TC	PASS	intron_variant	MODIFIER	AGTPBP1	484146	transcript	XM_005615811.2	protein_coding	11	c.1088-3063_1088-3062insC		-1	-1	-1	-1	-1	-1	0
1	73943515	T	TC	PASS	intron_variant	MODIFIER	AGTPBP1	484146	transcript	XM_005615812.2	protein_coding	11	c.1088-3063_1088-3062insC		-1	-1	-1	-1	-1	-1	0
1	74309459	CT	C	PASS	intron_variant	MODIFIER	TRNAK-CUU	100689150	transcript	100689150	pseudogene	58	n.4233-1075033delT		-1	-1	-1	-1	-1	-1	0
1	74309459	CT	C	PASS	intron_variant	MODIFIER	TRNAA-AGC	100689137	transcript	100689137	pseudogene	1	n.72+4457273delA		-1	-1	-1	-1	-1	-1	0
1	74730368	A	G	GATKstd	intron_variant	MODIFIER	TRNAK-CUU	100689150	transcript	100689150	pseudogene	58	n.4233-654125A>G		-1	-1	-1	-1	-1	-1	0
1	74730368	A	G	GATKstd	intron_variant	MODIFIER	TRNAA-AGC	100689137	transcript	100689137	pseudogene	1	n.72+4036365T>C		-1	-1	-1	-1	-1	-1	0
1	74730368	A	G	GATKstd	intron_variant	MODIFIER	NTRK2	484147	transcript	XM_843496.4	protein_coding	8	c.584-2248T>C		-1	-1	-1	-1	-1	-1	0
1	74730368	A	G	GATKstd	intron_variant	MODIFIER	NTRK2	484147	transcript	XM_003432718.3	protein_coding	8	c.584-2248T>C		-1	-1	-1	-1	-1	-1	0
1	74730368	A	G	GATKstd	intron_variant	MODIFIER	NTRK2	484147	transcript	XM_005615813.2	protein_coding	8	c.584-2248T>C		-1	-1	-1	-1	-1	-1	0
1	74730368	A	G	GATKstd	intron_variant	MODIFIER	NTRK2	484147	transcript	XM_003432719.3	protein_coding	8	c.584-2248T>C		-1	-1	-1	-1	-1	-1	0
1	74730368	A	G	GATKstd	intron_variant	MODIFIER	NTRK2	484147	transcript	XM_541264.5	protein_coding	8	c.584-2248T>C		-1	-1	-1	-1	-1	-1	0
1	74730368	A	G	GATKstd	intron_variant	MODIFIER	NTRK2	484147	transcript	XM_014117307.1	protein_coding	8	c.584-2248T>C		-1	-1	-1	-1	-1	-1	0
1	74908811	A	G	GATKstd	intron_variant	MODIFIER	TRNAK-CUU	100689150	transcript	100689150	pseudogene	58	n.4233-475682A>G		-1	-1	-1	-1	-1	-1	0
1	74908811	A	G	GATKstd	intron_variant	MODIFIER	TRNAA-AGC	100689137	transcript	100689137	pseudogene	1	n.72+3857922T>C		-1	-1	-1	-1	-1	-1	0
1	75767796	C	CCCCCCG	PASS	intron_variant	MODIFIER	TRNAK-CUU	100689150	transcript	100689150	pseudogene	59	n.4305+383231_4305+383232insCCCCCG		-1	-1	-1	-1	-1	-1	0
1	75767796	C	CCCCCCG	PASS	intron_variant	MODIFIER	TRNAA-AGC	100689137	transcript	100689137	pseudogene	1	n.72+2998936_72+2998937insCGGGGG		-1	-1	-1	-1	-1	-1	0
1	75767796	C	CCCCCCG	PASS	intron_variant	MODIFIER	UBQLN1	476312	transcript	XM_853048.4	protein_coding	1	c.180+272_180+273insCCCCCG		-1	-1	-1	-1	-1	-1	0
1	75767796	C	CCCCCCG	PASS	intron_variant	MODIFIER	UBQLN1	476312	transcript	XM_853126.4	protein_coding	1	c.180+272_180+273insCCCCCG		-1	-1	-1	-1	-1	-1	0
1	75850665	C	T	GATKstd	intron_variant	MODIFIER	TRNAK-CUU	100689150	transcript	100689150	pseudogene	59	n.4305+466100C>T		-1	-1	-1	-1	-1	-1	0
1	75850665	C	T	GATKstd	intron_variant	MODIFIER	TRNAA-AGC	100689137	transcript	100689137	pseudogene	1	n.72+2916068G>A		-1	-1	-1	-1	-1	-1	0
1	76834218	T	A	PASS	intron_variant	MODIFIER	TRNAK-CUU	100689150	transcript	100689150	pseudogene	59	n.4305+1449653T>A		-1	-1	-1	-1	-1	-1	0
1	76834218	T	A	PASS	intron_variant	MODIFIER	TRNAA-AGC	100689137	transcript	100689137	pseudogene	1	n.72+1932515A>T		-1	-1	-1	-1	-1	-1	0
1	77237940	TTTCC	T	PASS	intron_variant	MODIFIER	TRNAK-CUU	100689150	transcript	100689150	pseudogene	59	n.4305+1853376_4305+1853379delTTCC		-1	-1	-1	-1	-1	-1	0
1	77237940	TTTCC	T	PASS	intron_variant	MODIFIER	TRNAA-AGC	100689137	transcript	100689137	pseudogene	1	n.72+1528789_72+1528792delGGAA		-1	-1	-1	-1	-1	-1	0
1	77240738	AG	A	PASS	intron_variant	MODIFIER	TRNAK-CUU	100689150	transcript	100689150	pseudogene	59	n.4305+1856174delG		-1	-1	-1	-1	-1	-1	0
1	77240738	AG	A	PASS	intron_variant	MODIFIER	TRNAA-AGC	100689137	transcript	100689137	pseudogene	1	n.72+1525994delC		-1	-1	-1	-1	-1	-1	0
1	78132478	TTGCTATTGAG	T	PASS	intron_variant	MODIFIER	TRNAK-CUU	100689150	transcript	100689150	pseudogene	59	n.4305+2747914_4305+2747923delTGCTATTGAG		-1	-1	-1	-1	-1	-1	0
1	78132478	TTGCTATTGAG	T	PASS	intron_variant	MODIFIER	TRNAA-AGC	100689137	transcript	100689137	pseudogene	1	n.72+634245_72+634254delCTCAATAGCA		-1	-1	-1	-1	-1	-1	0
1	78432196	T	G	GATKstd	intron_variant	MODIFIER	TRNAK-CUU	100689150	transcript	100689150	pseudogene	59	n.4305+3047631T>G		-1	-1	-1	-1	-1	-1	0
1	78432196	T	G	GATKstd	intron_variant	MODIFIER	TRNAA-AGC	100689137	transcript	100689137	pseudogene	1	n.72+334537A>C		-1	-1	-1	-1	-1	-1	0
1	79307885	CT	C	PASS	intron_variant	MODIFIER	TRNAK-CUU	100689150	transcript	100689150	pseudogene	59	n.4305+3923321delT		-1	-1	-1	-1	-1	-1	0
1	82168862	G	A	GATKstd	intron_variant	MODIFIER	TRNAK-CUU	100689150	transcript	100689150	pseudogene	59	n.4305+6784297G>A		-1	-1	-1	-1	-1	-1	0
1	82168862	G	A	GATKstd	intron_variant	MODIFIER	PCSK5	484160	transcript	XM_014116206.1	protein_coding	24	c.3070+12194C>T		-1	-1	-1	-1	-1	-1	0
1	82771158	A	G	GATKstd	intron_variant	MODIFIER	TRNAK-CUU	100689150	transcript	100689150	pseudogene	59	n.4305+7386593A>G		-1	-1	-1	-1	-1	-1	0
1	87284796	GAGT	G	PASS	upstream_gene_variant	MODIFIER	SMC5	476327	transcript	XM_005615875.1	protein_coding	-1	c.-4105_-4103delACT		-1	-1	-1	-1	-1	-1	35
1	87284796	GAGT	G	PASS	intron_variant	MODIFIER	TRNAK-CUU	100689150	transcript	100689150	pseudogene	59	n.4305+11900232_4305+11900234delAGT		-1	-1	-1	-1	-1	-1	0
1	87284796	GAGT	G	PASS	intron_variant	MODIFIER	SMC5	476327	transcript	XM_533529.5	protein_coding	1	c.197+610_197+612delACT		-1	-1	-1	-1	-1	-1	0
1	87284796	GAGT	G	PASS	intron_variant	MODIFIER	SMC5	476327	transcript	XM_005615874.2	protein_coding	1	c.197+610_197+612delACT		-1	-1	-1	-1	-1	-1	0
1	99116929	G	A	GATKstd	downstream_gene_variant	MODIFIER	IARS	484216	transcript	XM_014118130.1	protein_coding	-1	c.*3468G>A		-1	-1	-1	-1	-1	-1	3066
1	99116929	G	A	GATKstd	downstream_gene_variant	MODIFIER	IARS	484216	transcript	XM_541332.5	protein_coding	-1	c.*3468G>A		-1	-1	-1	-1	-1	-1	3066
1	99116929	G	A	GATKstd	intron_variant	MODIFIER	TRNAK-CUU	100689150	transcript	100689150	pseudogene	59	n.4306-2313989G>A		-1	-1	-1	-1	-1	-1	0
1	99242495	C	A	GATKstd	intron_variant	MODIFIER	TRNAK-CUU	100689150	transcript	100689150	pseudogene	59	n.4306-2188423C>A		-1	-1	-1	-1	-1	-1	0
1	99242495	C	A	GATKstd	intron_variant	MODIFIER	HIATL1	476363	transcript	XM_533564.5	protein_coding	2	c.204+6963G>T		-1	-1	-1	-1	-1	-1	0
1	99242495	C	A	GATKstd	intron_variant	MODIFIER	LOC102155375	102155375	transcript	XM_014118157.1	protein_coding	2	c.414-10790C>A		-1	-1	-1	-1	-1	-1	0
1	99242495	C	A	GATKstd	intron_variant	MODIFIER	HIATL1	476363	transcript	XM_014118156.1	protein_coding	2	c.9+6963G>T		-1	-1	-1	-1	-1	-1	0
1	99668953	G	T	GATKstd	downstream_gene_variant	MODIFIER	ZNF544	102153779	transcript	XM_005616830.1	protein_coding	-1	c.*705C>A		-1	-1	-1	-1	-1	-1	705	WARNING_TRANSCRIPT_MULTIPLE_STOP_CODONS
1	99668953	G	T	GATKstd	intron_variant	MODIFIER	TRNAK-CUU	100689150	transcript	100689150	pseudogene	59	n.4306-1761965G>T		-1	-1	-1	-1	-1	-1	0
1	99668961	G	A	GATKstd	downstream_gene_variant	MODIFIER	ZNF544	102153779	transcript	XM_005616830.1	protein_coding	-1	c.*697C>T		-1	-1	-1	-1	-1	-1	697	WARNING_TRANSCRIPT_MULTIPLE_STOP_CODONS
1	99668961	G	A	GATKstd	intron_variant	MODIFIER	TRNAK-CUU	100689150	transcript	100689150	pseudogene	59	n.4306-1761957G>A		-1	-1	-1	-1	-1	-1	0
1	100130958	G	C	GATKstd	intron_variant	MODIFIER	TRNAK-CUU	100689150	transcript	100689150	pseudogene	59	n.4306-1299960G>C		-1	-1	-1	-1	-1	-1	0
1	100398612	T	TA	PASS	intron_variant	MODIFIER	TRNAK-CUU	100689150	transcript	100689150	pseudogene	59	n.4306-1032306_4306-1032305insA		-1	-1	-1	-1	-1	-1	0
1	100398612	T	TA	PASS	intron_variant	MODIFIER	LOC610960	610960	transcript	XM_005616073.2	protein_coding	5	c.1730+1040_1730+1041insA		-1	-1	-1	-1	-1	-1	0
1	100778549	G	T	PASS	downstream_gene_variant	MODIFIER	102155579	102155579	transcript	102155579	pseudogene	-1	n.*4886C>A		-1	-1	-1	-1	-1	-1	4886
1	100778549	G	T	PASS	intron_variant	MODIFIER	TRNAK-CUU	100689150	transcript	100689150	pseudogene	59	n.4306-652369G>T		-1	-1	-1	-1	-1	-1	0
1	100923077	CTT	C	PASS	intron_variant	MODIFIER	TRNAK-CUU	100689150	transcript	100689150	pseudogene	59	n.4306-507840_4306-507839delTT		-1	-1	-1	-1	-1	-1	0
1	100923077	CTT	C	PASS	intron_variant	MODIFIER	DUXA	484267	transcript	XM_848655.4	protein_coding	6	c.1199-20421_1199-20420delTT		-1	-1	-1	-1	-1	-1	0
1	101035862	T	C	GATKstd	intron_variant	MODIFIER	TRNAK-CUU	100689150	transcript	100689150	pseudogene	59	n.4306-395056T>C		-1	-1	-1	-1	-1	-1	0
1	101547405	CAGATTGAGAGAGAG	C	PASS	downstream_gene_variant	MODIFIER	ZNF582	100686346	transcript	XM_014114616.1	protein_coding	-1	c.*3503_*3516delCTCTCTCTCAATCT		-1	-1	-1	-1	-1	-1	2162
1	101547405	CAGATTGAGAGAGAG	C	PASS	intron_variant	MODIFIER	TRNAK-CUU	100689150	transcript	100689150	pseudogene	60	n.4378+116416_4378+116429delAGATTGAGAGAGAG		-1	-1	-1	-1	-1	-1	0
1	101702047	G	T	GATKstd	intron_variant	MODIFIER	TRNAK-CUU	100689150	transcript	100689150	pseudogene	60	n.4378+271057G>T		-1	-1	-1	-1	-1	-1	0
1	101704488	C	CCT	PASS	intron_variant	MODIFIER	TRNAK-CUU	100689150	transcript	100689150	pseudogene	60	n.4378+273498_4378+273499insCT		-1	-1	-1	-1	-1	-1	0
1	101926377	G	A	GATKstd	intron_variant	MODIFIER	TRNAK-CUU	100689150	transcript	100689150	pseudogene	60	n.4378+495387G>A		-1	-1	-1	-1	-1	-1	0
1	102147929	T	A	GATKstd	upstream_gene_variant	MODIFIER	ZNF579	484293	transcript	XM_541408.4	protein_coding	-1	c.-2881T>A		-1	-1	-1	-1	-1	-1	1724
1	102147929	T	A	GATKstd	intron_variant	MODIFIER	TRNAK-CUU	100689150	transcript	100689150	pseudogene	60	n.4378+716939T>A		-1	-1	-1	-1	-1	-1	0
1	102174292	C	T	GATKstd	upstream_gene_variant	MODIFIER	SBK3	611270	transcript	XM_014118238.1	protein_coding	-1	c.-3051C>T		-1	-1	-1	-1	-1	-1	2896
1	102174292	C	T	GATKstd	upstream_gene_variant	MODIFIER	SBK3	611270	transcript	XM_014118242.1	protein_coding	-1	c.-3051C>T		-1	-1	-1	-1	-1	-1	2896
1	102174292	C	T	GATKstd	upstream_gene_variant	MODIFIER	SBK3	611270	transcript	XM_848917.4	protein_coding	-1	c.-3401C>T		-1	-1	-1	-1	-1	-1	2896
1	102174292	C	T	GATKstd	intron_variant	MODIFIER	TRNAK-CUU	100689150	transcript	100689150	pseudogene	60	n.4378+743302C>T		-1	-1	-1	-1	-1	-1	0
1	102385169	T	C	GATKstd	upstream_gene_variant	MODIFIER	BRSK1	484297	transcript	XM_541413.5	protein_coding	-1	c.-2260A>G		-1	-1	-1	-1	-1	-1	147
1	102385169	T	C	GATKstd	upstream_gene_variant	MODIFIER	HSPBP1	476381	transcript	XM_005616185.2	protein_coding	-1	c.-4956T>C		-1	-1	-1	-1	-1	-1	3864
1	102385169	T	C	GATKstd	upstream_gene_variant	MODIFIER	BRSK1	484297	transcript	XM_014118381.1	protein_coding	-1	c.-2403A>G		-1	-1	-1	-1	-1	-1	2364
1	102385169	T	C	GATKstd	upstream_gene_variant	MODIFIER	HSPBP1	476381	transcript	XM_533584.5	protein_coding	-1	c.-4956T>C		-1	-1	-1	-1	-1	-1	4285
1	102385169	T	C	GATKstd	upstream_gene_variant	MODIFIER	HSPBP1	476381	transcript	XM_005616189.2	protein_coding	-1	c.-4956T>C		-1	-1	-1	-1	-1	-1	4319
1	102385169	T	C	GATKstd	upstream_gene_variant	MODIFIER	HSPBP1	476381	transcript	XM_005616187.2	protein_coding	-1	c.-4956T>C		-1	-1	-1	-1	-1	-1	4403
1	102385169	T	C	GATKstd	upstream_gene_variant	MODIFIER	HSPBP1	476381	transcript	XM_005616188.2	protein_coding	-1	c.-4956T>C		-1	-1	-1	-1	-1	-1	4403
1	102385169	T	C	GATKstd	upstream_gene_variant	MODIFIER	HSPBP1	476381	transcript	XM_014118494.1	protein_coding	-1	c.-4956T>C		-1	-1	-1	-1	-1	-1	4862
1	102385169	T	C	GATKstd	intron_variant	MODIFIER	TRNAK-CUU	100689150	transcript	100689150	pseudogene	60	n.4378+954179T>C		-1	-1	-1	-1	-1	-1	0
1	102385170	G	C	GATKstd	upstream_gene_variant	MODIFIER	BRSK1	484297	transcript	XM_541413.5	protein_coding	-1	c.-2261C>G		-1	-1	-1	-1	-1	-1	148
1	102385170	G	C	GATKstd	upstream_gene_variant	MODIFIER	HSPBP1	476381	transcript	XM_005616185.2	protein_coding	-1	c.-4955G>C		-1	-1	-1	-1	-1	-1	3863
1	102385170	G	C	GATKstd	upstream_gene_variant	MODIFIER	BRSK1	484297	transcript	XM_014118381.1	protein_coding	-1	c.-2404C>G		-1	-1	-1	-1	-1	-1	2365
1	102385170	G	C	GATKstd	upstream_gene_variant	MODIFIER	HSPBP1	476381	transcript	XM_533584.5	protein_coding	-1	c.-4955G>C		-1	-1	-1	-1	-1	-1	4284
1	102385170	G	C	GATKstd	upstream_gene_variant	MODIFIER	HSPBP1	476381	transcript	XM_005616189.2	protein_coding	-1	c.-4955G>C		-1	-1	-1	-1	-1	-1	4318
1	102385170	G	C	GATKstd	upstream_gene_variant	MODIFIER	HSPBP1	476381	transcript	XM_005616187.2	protein_coding	-1	c.-4955G>C		-1	-1	-1	-1	-1	-1	4402
1	102385170	G	C	GATKstd	upstream_gene_variant	MODIFIER	HSPBP1	476381	transcript	XM_005616188.2	protein_coding	-1	c.-4955G>C		-1	-1	-1	-1	-1	-1	4402
1	102385170	G	C	GATKstd	upstream_gene_variant	MODIFIER	HSPBP1	476381	transcript	XM_014118494.1	protein_coding	-1	c.-4955G>C		-1	-1	-1	-1	-1	-1	4861
1	102385170	G	C	GATKstd	intron_variant	MODIFIER	TRNAK-CUU	100689150	transcript	100689150	pseudogene	60	n.4378+954180G>C		-1	-1	-1	-1	-1	-1	0
1	112099309	G	A	GATKstd	downstream_gene_variant	MODIFIER	LOC102157374	102157374	transcript	XM_005616529.2	protein_coding	-1	c.*4973C>T		-1	-1	-1	-1	-1	-1	4885
1	112099309	G	A	GATKstd	downstream_gene_variant	MODIFIER	LOC102157374	102157374	transcript	XM_014120159.1	protein_coding	-1	c.*4973C>T		-1	-1	-1	-1	-1	-1	4885
1	112099309	G	A	GATKstd	downstream_gene_variant	MODIFIER	LOC102157374	102157374	transcript	XM_014120157.1	protein_coding	-1	c.*4973C>T		-1	-1	-1	-1	-1	-1	4885
1	112099309	G	A	GATKstd	intergenic_region	MODIFIER	CIC-LOC102157374	484475-102157374	intergenic_region	484475-102157374		-1	n.112099309G>A		-1	-1	-1	-1	-1	-1	0
1	112806836	G	A	PASS	intergenic_region	MODIFIER	100683762-CYP2B6	100683762-474177	intergenic_region	100683762-474177		-1	n.112806836G>A		-1	-1	-1	-1	-1	-1	0
1	120950419	C	CCCCGCCG	PASS	upstream_gene_variant	MODIFIER	LOC106559336	106559336	transcript	XR_001316979.1	pseudogene	-1	n.-2978_-2977insCCCGCCG		-1	-1	-1	-1	-1	-1	2977
1	120950419	C	CCCCGCCG	PASS	intron_variant	MODIFIER	TRNAI-UAU	100689119_circ	transcript	100689119_circ	pseudogene	2	n.74+7137849_74+7137850insCCCGCCG		-1	-1	-1	-1	-1	-1	0
1	120950419	C	CCCCGCCG	PASS	intron_variant	MODIFIER	TRNAT-AGU	100689133_circ	transcript	100689133_circ	pseudogene	7	n.519-1989641_519-1989640insCGGCGGG		-1	-1	-1	-1	-1	-1	0
1	121848862	G	C	GATKstd	intron_variant	MODIFIER	TRNAI-UAU	100689119_circ	transcript	100689119_circ	pseudogene	2	n.74+8036292G>C		-1	-1	-1	-1	-1	-1	0
1	121848862	G	C	GATKstd	intron_variant	MODIFIER	TRNAT-AGU	100689133_circ	transcript	100689133_circ	pseudogene	7	n.519-2888083C>G		-1	-1	-1	-1	-1	-1	0
1	122492933	C	T	GATKstd	intron_variant	MODIFIER	TRNAI-UAU	100689119_circ	transcript	100689119_circ	pseudogene	2	n.74+8680363C>T		-1	-1	-1	-1	-1	-1	0
1	122492933	C	T	GATKstd	intron_variant	MODIFIER	TRNAT-AGU	100689133_circ	transcript	100689133_circ	pseudogene	7	n.519-3532154G>A		-1	-1	-1	-1	-1	-1	0
1	122567666	G	A	PASS	intron_variant	MODIFIER	TRNAI-UAU	100689119_circ	transcript	100689119_circ	pseudogene	2	n.74+8755096G>A		-1	-1	-1	-1	-1	-1	0
1	122567666	G	A	PASS	intron_variant	MODIFIER	TRNAT-AGU	100689133_circ	transcript	100689133_circ	pseudogene	7	n.519-3606887C>T		-1	-1	-1	-1	-1	-1	0
10	11827331	C	CTTTTTTTTTTTTTTAA	PASS	intron_variant	MODIFIER	MYRFL	102153182	transcript	XM_014117118.1	protein_coding	13	c.1645-3563_1645-3562insTTTTTTTTTTTTTTAA		-1	-1	-1	-1	-1	-1	0
10	11880639	C	T	GATKstd	intergenic_region	MODIFIER	MYRFL-100686334	102153182-100686334	intergenic_region	102153182-100686334		-1	n.11880639C>T		-1	-1	-1	-1	-1	-1	0
10	12392829	G	A	GATKstd	intron_variant	MODIFIER	PTPRR	481163	transcript	XM_538284.5	protein_coding	12	c.1581-6493C>T		-1	-1	-1	-1	-1	-1	0
10	12392829	G	A	GATKstd	intron_variant	MODIFIER	PTPRR	481163	transcript	XM_014117229.1	protein_coding	10	c.1140-6493C>T		-1	-1	-1	-1	-1	-1	0
10	12392829	G	A	GATKstd	intron_variant	MODIFIER	PTPRR	481163	transcript	XM_005625630.2	protein_coding	12	c.1509-6493C>T		-1	-1	-1	-1	-1	-1	0
10	12400049	A	G	GATKstd	intron_variant	MODIFIER	PTPRR	481163	transcript	XM_538284.5	protein_coding	12	c.1580+3123T>C		-1	-1	-1	-1	-1	-1	0
10	12400049	A	G	GATKstd	intron_variant	MODIFIER	PTPRR	481163	transcript	XM_014117229.1	protein_coding	10	c.1139+3123T>C		-1	-1	-1	-1	-1	-1	0
10	12400049	A	G	GATKstd	intron_variant	MODIFIER	PTPRR	481163	transcript	XM_005625630.2	protein_coding	12	c.1508+3123T>C		-1	-1	-1	-1	-1	-1	0
10	12840151	A	T	GATKstd	intergenic_region	MODIFIER	TSPAN8-100684550	474448-100684550	intergenic_region	474448-100684550		-1	n.12840151A>T		-1	-1	-1	-1	-1	-1	0
10	12961740	G	A	GATKstd	downstream_gene_variant	MODIFIER	100684625	100684625	transcript	100684625	pseudogene	-1	n.*1130C>T		-1	-1	-1	-1	-1	-1	1130
10	12961740	G	A	GATKstd	intergenic_region	MODIFIER	100684550-100684625	100684550-100684625	intergenic_region	100684550-100684625		-1	n.12961740G>A		-1	-1	-1	-1	-1	-1	0
10	13265305	TA	T	PASS	intergenic_region	MODIFIER	TMEM19-RAB21	474450-100683312	intergenic_region	474450-100683312		-1	n.13265306delA		-1	-1	-1	-1	-1	-1	0
10	13321700	T	TG	PASS	intron_variant	MODIFIER	RAB21	100683312	transcript	XM_003431437.3	protein_coding	6	c.503-3081_503-3080insG		-1	-1	-1	-1	-1	-1	0	WARNING_TRANSCRIPT_NO_START_CODON
10	15561737	C	T	GATKstd	intergenic_region	MODIFIER	LOC106559348-KCNC2	106559348-481168	intergenic_region	106559348-481168		-1	n.15561737C>T		-1	-1	-1	-1	-1	-1	0
10	15615677	A	G	PASS	intergenic_region	MODIFIER	LOC106559348-KCNC2	106559348-481168	intergenic_region	106559348-481168		-1	n.15615677A>G		-1	-1	-1	-1	-1	-1	0
10	15643435	G	A	PASS	downstream_gene_variant	MODIFIER	KCNC2	481168	transcript	XM_005625632.2	protein_coding	-1	c.*527C>T		-1	-1	-1	-1	-1	-1	14
10	15643435	G	A	PASS	downstream_gene_variant	MODIFIER	KCNC2	481168	transcript	XM_005625633.2	protein_coding	-1	c.*527C>T		-1	-1	-1	-1	-1	-1	14
10	15643435	G	A	PASS	downstream_gene_variant	MODIFIER	KCNC2	481168	transcript	XM_538289.5	protein_coding	-1	c.*527C>T		-1	-1	-1	-1	-1	-1	14
10	15643435	G	A	PASS	downstream_gene_variant	MODIFIER	KCNC2	481168	transcript	XM_014117231.1	protein_coding	-1	c.*527C>T		-1	-1	-1	-1	-1	-1	14
10	15643435	G	A	PASS	downstream_gene_variant	MODIFIER	KCNC2	481168	transcript	XM_005625634.2	protein_coding	-1	c.*527C>T		-1	-1	-1	-1	-1	-1	14
10	15643435	G	A	PASS	downstream_gene_variant	MODIFIER	KCNC2	481168	transcript	XM_014117232.1	protein_coding	-1	c.*5737C>T		-1	-1	-1	-1	-1	-1	581
10	15643435	G	A	PASS	downstream_gene_variant	MODIFIER	KCNC2	481168	transcript	XM_014117233.1	protein_coding	-1	c.*5737C>T		-1	-1	-1	-1	-1	-1	581
10	15643435	G	A	PASS	intergenic_region	MODIFIER	LOC106559348-KCNC2	106559348-481168	intergenic_region	106559348-481168		-1	n.15643435G>A		-1	-1	-1	-1	-1	-1	0
10	15960327	G	A	GATKstd	upstream_gene_variant	MODIFIER	CAPS2	481169	transcript	XM_014117235.1	protein_coding	-1	c.-76167C>T		-1	-1	-1	-1	-1	-1	1527
10	15960327	G	A	GATKstd	upstream_gene_variant	MODIFIER	CAPS2	481169	transcript	XM_014117237.1	protein_coding	-1	c.-76167C>T		-1	-1	-1	-1	-1	-1	1235
10	15960327	G	A	GATKstd	upstream_gene_variant	MODIFIER	CAPS2	481169	transcript	XM_014117236.1	protein_coding	-1	c.-76167C>T		-1	-1	-1	-1	-1	-1	728
10	15960327	G	A	GATKstd	upstream_gene_variant	MODIFIER	CAPS2	481169	transcript	XM_014117238.1	protein_coding	-1	c.-76167C>T		-1	-1	-1	-1	-1	-1	720
10	15960327	G	A	GATKstd	intron_variant	MODIFIER	GLIPR1	474452	transcript	XM_531682.5	protein_coding	1	c.175-452G>A		-1	-1	-1	-1	-1	-1	0
10	15960327	G	A	GATKstd	intron_variant	MODIFIER	GLIPR1	474452	transcript	XM_005625647.2	protein_coding	1	c.175-452G>A		-1	-1	-1	-1	-1	-1	0
10	15960327	G	A	GATKstd	intron_variant	MODIFIER	GLIPR1	474452	transcript	XM_005625646.2	protein_coding	1	c.142-452G>A		-1	-1	-1	-1	-1	-1	0
10	16254896	A	G	GATKstd	intergenic_region	MODIFIER	100684796-LOC481180	100684796-481180	intergenic_region	100684796-481180		-1	n.16254896A>G		-1	-1	-1	-1	-1	-1	0
10	16614547	G	T	GATKstd	upstream_gene_variant	MODIFIER	LOC102153294	102153294	transcript	XR_293306.1	pseudogene	-1	n.-898G>T		-1	-1	-1	-1	-1	-1	898
10	16614547	G	T	GATKstd	intron_variant	MODIFIER	ACR	606765	transcript	XM_843155.4	protein_coding	1	c.78-78C>A		-1	-1	-1	-1	-1	-1	0
10	16614547	G	T	GATKstd	intron_variant	MODIFIER	ACR	606765	transcript	XM_005625699.1	protein_coding	1	c.78-78C>A		-1	-1	-1	-1	-1	-1	0
10	16670552	G	C	GATKstd	intergenic_region	MODIFIER	SHANK3-ARSA	474456-474457	intergenic_region	474456-474457		-1	n.16670552G>C		-1	-1	-1	-1	-1	-1	0
10	16693056	CTG	C	PASS	intron_variant	MODIFIER	ARSA	474457	transcript	NM_001048083.1	protein_coding	4	c.848+53_848+54delTG		-1	-1	-1	-1	-1	-1	0
10	16725167	G	A	GATKstd	intron_variant	MODIFIER	LOC102153407	102153407	transcript	XR_001317040.1	pseudogene	2	n.1035+3555C>T		-1	-1	-1	-1	-1	-1	0
10	16725167	G	A	GATKstd	intron_variant	MODIFIER	LOC102153407	102153407	transcript	XR_001317039.1	pseudogene	1	n.110+7503C>T		-1	-1	-1	-1	-1	-1	0
10	16728194	A	G	GATKstd	upstream_gene_variant	MODIFIER	CHKB	606800	transcript	XM_843164.4	protein_coding	-1	c.-4920A>G		-1	-1	-1	-1	-1	-1	4817
10	16728194	A	G	GATKstd	intron_variant	MODIFIER	LOC102153407	102153407	transcript	XR_001317040.1	pseudogene	2	n.1035+528T>C		-1	-1	-1	-1	-1	-1	0
10	16728194	A	G	GATKstd	intron_variant	MODIFIER	LOC102153407	102153407	transcript	XR_001317039.1	pseudogene	1	n.110+4476T>C		-1	-1	-1	-1	-1	-1	0
10	16819059	C	T	GATKstd	missense_variant	MODERATE	ADM2	606919	transcript	XM_843399.4	protein_coding	3	c.248G>A	p.Arg83Gln	549	1584	248	429	83	142	0
10	16819059	C	T	GATKstd	upstream_gene_variant	MODIFIER	MIOX	481189	transcript	XM_014117256.1	protein_coding	-1	c.-3175G>A		-1	-1	-1	-1	-1	-1	3129
10	16819059	C	T	GATKstd	upstream_gene_variant	MODIFIER	SBF1	481190	transcript	XM_005626204.2	protein_coding	-1	c.-4557C>T		-1	-1	-1	-1	-1	-1	4557
10	16819059	C	T	GATKstd	upstream_gene_variant	MODIFIER	MIOX	481189	transcript	XM_014117257.1	protein_coding	-1	c.-3175G>A		-1	-1	-1	-1	-1	-1	3129
10	16868308	C	A	GATKstd	intron_variant	MODIFIER	PPP6R2	481191	transcript	XM_014117260.1	protein_coding	6	c.526-1780G>T		-1	-1	-1	-1	-1	-1	0
10	16877890	G	C	GATKstd	intron_variant	MODIFIER	PPP6R2	481191	transcript	XM_014117260.1	protein_coding	5	c.339-5470C>G		-1	-1	-1	-1	-1	-1	0
10	16931501	C	CCT	PASS	upstream_gene_variant	MODIFIER	PPP6R2	481191	transcript	XM_014117260.1	protein_coding	-1	c.-33207_-33206insAG		-1	-1	-1	-1	-1	-1	1624
10	16931501	C	CCT	PASS	intergenic_region	MODIFIER	PPP6R2-DENND6B	481191-481192	intergenic_region	481191-481192		-1	n.16931501_16931502insCT		-1	-1	-1	-1	-1	-1	0
10	16934039	G	T	GATKstd	upstream_gene_variant	MODIFIER	PPP6R2	481191	transcript	XM_014117260.1	protein_coding	-1	c.-35744C>A		-1	-1	-1	-1	-1	-1	4161
10	16934039	G	T	GATKstd	intergenic_region	MODIFIER	PPP6R2-DENND6B	481191-481192	intergenic_region	481191-481192		-1	n.16934039G>T		-1	-1	-1	-1	-1	-1	0
10	16942501	G	GTCTGGA	PASS	intron_variant	MODIFIER	DENND6B	481192	transcript	XM_005625709.2	protein_coding	1	c.163-767_163-766insTCTGGA		-1	-1	-1	-1	-1	-1	0
10	16942501	G	GTCTGGA	PASS	intron_variant	MODIFIER	DENND6B	481192	transcript	XM_005625710.2	protein_coding	1	c.163-767_163-766insTCTGGA		-1	-1	-1	-1	-1	-1	0
10	16942501	G	GTCTGGA	PASS	intron_variant	MODIFIER	DENND6B	481192	transcript	XM_538313.6	protein_coding	1	c.163-767_163-766insTCTGGA		-1	-1	-1	-1	-1	-1	0
10	16975325	C	G	GATKstd	upstream_gene_variant	MODIFIER	MAPK11	607019	transcript	XM_005625711.2	protein_coding	-1	c.-2198C>G		-1	-1	-1	-1	-1	-1	2123
10	16975325	C	G	GATKstd	downstream_gene_variant	MODIFIER	PLXNB2	474459	transcript	XM_014117258.1	protein_coding	-1	c.*979C>G		-1	-1	-1	-1	-1	-1	216
10	16975325	C	G	GATKstd	intergenic_region	MODIFIER	PLXNB2-MAPK11	474459-607019	intergenic_region	474459-607019		-1	n.16975325C>G		-1	-1	-1	-1	-1	-1	0
10	16977558	G	A	GATKstd	downstream_gene_variant	MODIFIER	PLXNB2	474459	transcript	XM_014117258.1	protein_coding	-1	c.*3212G>A		-1	-1	-1	-1	-1	-1	2449
10	16977558	G	A	GATKstd	intron_variant	MODIFIER	MAPK11	607019	transcript	XM_005625711.2	protein_coding	1	c.14+22G>A		-1	-1	-1	-1	-1	-1	0
10	17026935	G	A	GATKstd	downstream_gene_variant	MODIFIER	TUBGCP6	481193	transcript	XM_014117262.1	protein_coding	-1	c.*1991G>A		-1	-1	-1	-1	-1	-1	1830
10	17026935	G	A	GATKstd	intron_variant	MODIFIER	SELO	481194	transcript	NM_001137603.1	protein_coding	5	c.1025+66C>T		-1	-1	-1	-1	-1	-1	0
10	17028531	G	A	GATKstd	downstream_gene_variant	MODIFIER	TUBGCP6	481193	transcript	XM_014117262.1	protein_coding	-1	c.*3587G>A		-1	-1	-1	-1	-1	-1	3426
10	17028531	G	A	GATKstd	intron_variant	MODIFIER	SELO	481194	transcript	NM_001137603.1	protein_coding	4	c.874+1213C>T		-1	-1	-1	-1	-1	-1	0
10	17271596	C	A	GATKstd	intergenic_region	MODIFIER	PIM3-CRELD2	100856721-100686873	intergenic_region	100856721-100686873		-1	n.17271596C>A		-1	-1	-1	-1	-1	-1	0
10	17345395	A	T	GATKstd	upstream_gene_variant	MODIFIER	ZBED4	481197	transcript	XM_005625735.2	protein_coding	-1	c.-26883T>A		-1	-1	-1	-1	-1	-1	1786
10	17345395	A	T	GATKstd	upstream_gene_variant	MODIFIER	ZBED4	481197	transcript	XM_005625737.2	protein_coding	-1	c.-26883T>A		-1	-1	-1	-1	-1	-1	4882
10	17345395	A	T	GATKstd	upstream_gene_variant	MODIFIER	ZBED4	481197	transcript	XM_005625736.2	protein_coding	-1	c.-26883T>A		-1	-1	-1	-1	-1	-1	1786
10	17345395	A	T	GATKstd	intron_variant	MODIFIER	LOC102156935	102156935	transcript	XR_293311.2	pseudogene	1	n.998-262A>T		-1	-1	-1	-1	-1	-1	0
10	17345395	A	T	GATKstd	intron_variant	MODIFIER	LOC102156935	102156935	transcript	XR_293312.2	pseudogene	1	n.1008-262A>T		-1	-1	-1	-1	-1	-1	0
10	17345395	A	T	GATKstd	intron_variant	MODIFIER	LOC102156935	102156935	transcript	XR_001317042.1	pseudogene	2	n.630-262A>T		-1	-1	-1	-1	-1	-1	0
10	17368614	C	T	GATKstd	intron_variant	MODIFIER	BRD1	481198	transcript	XM_014117275.1	protein_coding	1	c.1367+2270C>T		-1	-1	-1	-1	-1	-1	0
10	17368614	C	T	GATKstd	intron_variant	MODIFIER	BRD1	481198	transcript	XM_005625742.2	protein_coding	2	c.1418+2270C>T		-1	-1	-1	-1	-1	-1	0
10	17368614	C	T	GATKstd	intron_variant	MODIFIER	BRD1	481198	transcript	XR_293313.2	pseudogene	2	n.1509+2270C>T		-1	-1	-1	-1	-1	-1	0
10	17368614	C	T	GATKstd	intron_variant	MODIFIER	BRD1	481198	transcript	XM_014117276.1	protein_coding	1	c.1367+2270C>T		-1	-1	-1	-1	-1	-1	0
10	17368614	C	T	GATKstd	intron_variant	MODIFIER	BRD1	481198	transcript	XM_014117277.1	protein_coding	1	c.1367+2270C>T		-1	-1	-1	-1	-1	-1	0
10	17461572	G	GGGGATCCCTGGGTGGCGCAGCGGTTTGGCGCCTGCCTTTGGC	PASS	intergenic_region	MODIFIER	BRD1-LOC102157253	481198-102157253	intergenic_region	481198-102157253		-1	n.17461572_17461573insGGGATCCCTGGGTGGCGCAGCGGTTTGGCGCCTGCCTTTGGC		-1	-1	-1	-1	-1	-1	0
10	18326006	C	A	GATKstd	intergenic_region	MODIFIER	LOC102157395-LOC102151191	102157395-102151191	intergenic_region	102157395-102151191		-1	n.18326006C>A		-1	-1	-1	-1	-1	-1	0
10	18330768	C	T	GATKstd	intergenic_region	MODIFIER	LOC102157395-LOC102151191	102157395-102151191	intergenic_region	102157395-102151191		-1	n.18330768C>T		-1	-1	-1	-1	-1	-1	0
10	18352295	C	T	GATKstd	intergenic_region	MODIFIER	LOC102157395-LOC102151191	102157395-102151191	intergenic_region	102157395-102151191		-1	n.18352295C>T		-1	-1	-1	-1	-1	-1	0
10	18374448	C	T	PASS	intron_variant	MODIFIER	LOC102151191	102151191	transcript	XR_001317044.1	pseudogene	1	n.204-240C>T		-1	-1	-1	-1	-1	-1	0
10	18374448	C	T	PASS	intron_variant	MODIFIER	LOC102151191	102151191	transcript	XR_293317.2	pseudogene	1	n.204-240C>T		-1	-1	-1	-1	-1	-1	0
10	18418288	C	T	GATKstd	intergenic_region	MODIFIER	LOC102151191-LOC102151247	102151191-102151247	intergenic_region	102151191-102151247		-1	n.18418288C>T		-1	-1	-1	-1	-1	-1	0
10	18490388	C	T	GATKstd	upstream_gene_variant	MODIFIER	LOC102151247	102151247	transcript	XR_293318.2	pseudogene	-1	n.-2215C>T		-1	-1	-1	-1	-1	-1	2215
10	18490388	C	T	GATKstd	intergenic_region	MODIFIER	LOC102151191-LOC102151247	102151191-102151247	intergenic_region	102151191-102151247		-1	n.18490388C>T		-1	-1	-1	-1	-1	-1	0
10	18621758	C	T	GATKstd	intergenic_region	MODIFIER	100686419-102154327	100686419-102154327	intergenic_region	100686419-102154327		-1	n.18621758C>T		-1	-1	-1	-1	-1	-1	0
10	18722813	T	A	GATKstd	intergenic_region	MODIFIER	100686419-102154327	100686419-102154327	intergenic_region	100686419-102154327		-1	n.18722813T>A		-1	-1	-1	-1	-1	-1	0
10	18741569	G	GTTC	PASS	intergenic_region	MODIFIER	100686419-102154327	100686419-102154327	intergenic_region	100686419-102154327		-1	n.18741569_18741570insTTC		-1	-1	-1	-1	-1	-1	0
10	18815348	G	A	GATKstd	intergenic_region	MODIFIER	100686419-102154327	100686419-102154327	intergenic_region	100686419-102154327		-1	n.18815348G>A		-1	-1	-1	-1	-1	-1	0
10	19216801	G	A	PASS	intron_variant	MODIFIER	TBC1D22A	474462	transcript	XM_843497.3	protein_coding	12	c.1425+15813C>T		-1	-1	-1	-1	-1	-1	0
10	19216801	G	A	PASS	intron_variant	MODIFIER	TBC1D22A	474462	transcript	XM_005625744.1	protein_coding	11	c.1330-19362C>T		-1	-1	-1	-1	-1	-1	0
10	19284312	C	T	GATKstd	intron_variant	MODIFIER	TBC1D22A	474462	transcript	XM_843497.3	protein_coding	11	c.1329+7788G>A		-1	-1	-1	-1	-1	-1	0
10	19284312	C	T	GATKstd	intron_variant	MODIFIER	TBC1D22A	474462	transcript	XM_005625744.1	protein_coding	11	c.1329+7788G>A		-1	-1	-1	-1	-1	-1	0
10	19872116	G	A	GATKstd	intron_variant	MODIFIER	GTSE1	608855	transcript	XM_845993.4	protein_coding	6	c.1003+410C>T		-1	-1	-1	-1	-1	-1	0
10	20343337	C	CTA	PASS	downstream_gene_variant	MODIFIER	ATXN10	474467	transcript	XM_005625753.2	protein_coding	-1	c.*2710_*2711insTA		-1	-1	-1	-1	-1	-1	2656
10	20343337	C	CTA	PASS	intron_variant	MODIFIER	ATXN10	474467	transcript	XM_531697.5	protein_coding	9	c.1173+21769_1173+21770insTA		-1	-1	-1	-1	-1	-1	0
10	20478443	T	A	GATKstd	intergenic_region	MODIFIER	ATXN10-FBLN1	474467-474468	intergenic_region	474467-474468		-1	n.20478443T>A		-1	-1	-1	-1	-1	-1	0
10	20512344	C	T	GATKstd	intron_variant	MODIFIER	FBLN1	474468	transcript	XM_005625754.2	protein_coding	15	c.1987+6701G>A		-1	-1	-1	-1	-1	-1	0
10	20739618	G	A	GATKstd	upstream_gene_variant	MODIFIER	FAM118A	481208	transcript	XM_014117286.1	protein_coding	-1	c.-11114C>T		-1	-1	-1	-1	-1	-1	2138
10	20739618	G	A	GATKstd	upstream_gene_variant	MODIFIER	FAM118A	481208	transcript	XM_014117284.1	protein_coding	-1	c.-11114C>T		-1	-1	-1	-1	-1	-1	2137
10	20739618	G	A	GATKstd	intergenic_region	MODIFIER	FAM118A-UPK3A	481208-609118	intergenic_region	481208-609118		-1	n.20739618G>A		-1	-1	-1	-1	-1	-1	0
10	20799096	G	A	GATKstd	intron_variant	MODIFIER	KIAA0930	481210	transcript	XM_005625757.2	protein_coding	1	c.65-10708G>A		-1	-1	-1	-1	-1	-1	0
10	20799096	G	A	GATKstd	intron_variant	MODIFIER	KIAA0930	481210	transcript	XM_014117290.1	protein_coding	1	c.28+4249G>A		-1	-1	-1	-1	-1	-1	0
10	21029073	G	A	GATKstd	intron_variant	MODIFIER	PHF21B	609150	transcript	XM_014117292.1	protein_coding	1	c.13-14884G>A		-1	-1	-1	-1	-1	-1	0
10	21243872	C	T	GATKstd	intergenic_region	MODIFIER	PRR5-LDOC1L	100533463-481213	intergenic_region	100533463-481213		-1	n.21243872C>T		-1	-1	-1	-1	-1	-1	0
10	21258029	G	A	PASS	intergenic_region	MODIFIER	PRR5-LDOC1L	100533463-481213	intergenic_region	100533463-481213		-1	n.21258029G>A		-1	-1	-1	-1	-1	-1	0
10	21267785	C	T	GATKstd	intergenic_region	MODIFIER	PRR5-LDOC1L	100533463-481213	intergenic_region	100533463-481213		-1	n.21267785C>T		-1	-1	-1	-1	-1	-1	0
10	21301190	G	A	GATKstd	intergenic_region	MODIFIER	PRR5-LDOC1L	100533463-481213	intergenic_region	100533463-481213		-1	n.21301190G>A		-1	-1	-1	-1	-1	-1	0
10	21478003	G	A	GATKstd	intron_variant	MODIFIER	KIAA1644	100682848	transcript	XM_003431483.3	protein_coding	4	c.866+9190G>A		-1	-1	-1	-1	-1	-1	0
10	21755044	C	A	GATKstd	intergenic_region	MODIFIER	PNPLA3-PNPLA5	609368-481216	intergenic_region	609368-481216		-1	n.21755044C>A		-1	-1	-1	-1	-1	-1	0
10	22340026	G	A	GATKstd	intron_variant	MODIFIER	SCUBE1	609479	transcript	XM_003639334.2	protein_coding	19	c.2179+126G>A		-1	-1	-1	-1	-1	-1	0
10	22509783	G	T	GATKstd	upstream_gene_variant	MODIFIER	PACSIN2	100683200	transcript	XM_003431484.4	protein_coding	-1	c.-97890G>T		-1	-1	-1	-1	-1	-1	2275
10	22509783	G	T	GATKstd	upstream_gene_variant	MODIFIER	PACSIN2	100683200	transcript	XM_005625787.2	protein_coding	-1	c.-97890G>T		-1	-1	-1	-1	-1	-1	2765
10	22509783	G	T	GATKstd	intergenic_region	MODIFIER	TTLL1-PACSIN2	100855660-100683200	intergenic_region	100855660-100683200		-1	n.22509783G>T		-1	-1	-1	-1	-1	-1	0
10	22510471	T	TGC	PASS	upstream_gene_variant	MODIFIER	PACSIN2	100683200	transcript	XM_003431484.4	protein_coding	-1	c.-97202_-97201insGC		-1	-1	-1	-1	-1	-1	1586
10	22510471	T	TGC	PASS	upstream_gene_variant	MODIFIER	PACSIN2	100683200	transcript	XM_005625787.2	protein_coding	-1	c.-97202_-97201insGC		-1	-1	-1	-1	-1	-1	2076
10	22510471	T	TGC	PASS	intergenic_region	MODIFIER	TTLL1-PACSIN2	100855660-100683200	intergenic_region	100855660-100683200		-1	n.22510471_22510472insGC		-1	-1	-1	-1	-1	-1	0
10	23163789	A	C	GATKstd	downstream_gene_variant	MODIFIER	106559368	106559368	transcript	106559368	pseudogene	-1	n.*2971T>G		-1	-1	-1	-1	-1	-1	2971
10	23163789	A	C	GATKstd	intron_variant	MODIFIER	TCF20	481224	transcript	XM_852361.4	protein_coding	1	c.-37+29602A>C		-1	-1	-1	-1	-1	-1	0
10	23428519	C	T	GATKstd	upstream_gene_variant	MODIFIER	TNFRSF13C	607785	transcript	XM_843968.4	protein_coding	-1	c.-4533C>T		-1	-1	-1	-1	-1	-1	3163
10	23428519	C	T	GATKstd	downstream_gene_variant	MODIFIER	CENPM	609678	transcript	XM_846986.4	protein_coding	-1	c.*3538C>T		-1	-1	-1	-1	-1	-1	2976
10	23428519	C	T	GATKstd	downstream_gene_variant	MODIFIER	CENPM	609678	transcript	XM_005625822.2	protein_coding	-1	c.*3538C>T		-1	-1	-1	-1	-1	-1	2976
10	23428519	C	T	GATKstd	downstream_gene_variant	MODIFIER	CENPM	609678	transcript	XM_014117314.1	protein_coding	-1	c.*3538C>T		-1	-1	-1	-1	-1	-1	2976
10	23428519	C	T	GATKstd	intergenic_region	MODIFIER	CENPM-TNFRSF13C	609678-607785	intergenic_region	609678-607785		-1	n.23428519C>T		-1	-1	-1	-1	-1	-1	0
10	23627183	G	A	GATKstd	upstream_gene_variant	MODIFIER	SNU13	474484	transcript	XM_531713.5	protein_coding	-1	c.-580G>A		-1	-1	-1	-1	-1	-1	565
10	23627183	G	A	GATKstd	upstream_gene_variant	MODIFIER	C10H22orf46	100683920	transcript	XM_014117324.1	protein_coding	-1	c.-10891C>T		-1	-1	-1	-1	-1	-1	4343
10	23627183	G	A	GATKstd	upstream_gene_variant	MODIFIER	C10H22orf46	100683920	transcript	XM_014117323.1	protein_coding	-1	c.-10891C>T		-1	-1	-1	-1	-1	-1	4265
10	23627183	G	A	GATKstd	intron_variant	MODIFIER	SNU13	474484	transcript	XM_003431493.3	protein_coding	1	c.4-2157G>A		-1	-1	-1	-1	-1	-1	0
10	23707763	G	A	GATKstd	3_prime_UTR_variant	MODIFIER	CSDC2	481231	transcript	XM_538352.5	protein_coding	4	c.*919C>T		-1	-1	-1	-1	-1	-1	919
10	23707763	G	A	GATKstd	downstream_gene_variant	MODIFIER	PMM1	474486	transcript	XM_005626214.1	protein_coding	-1	c.*1475G>A		-1	-1	-1	-1	-1	-1	1047
10	23711079	C	A	GATKstd	missense_variant	MODERATE	CSDC2	481231	transcript	XM_538352.5	protein_coding	2	c.28G>T	p.Ala10Ser	113	2403	28	597	10	198	0
10	23711079	C	A	GATKstd	downstream_gene_variant	MODIFIER	PMM1	474486	transcript	XM_005626214.1	protein_coding	-1	c.*4791C>A		-1	-1	-1	-1	-1	-1	4363
10	23809175	T	C	GATKstd	downstream_gene_variant	MODIFIER	PHF5A	474489	transcript	XM_014117326.1	protein_coding	-1	c.*726T>C		-1	-1	-1	-1	-1	-1	151
10	23809175	T	C	GATKstd	downstream_gene_variant	MODIFIER	PHF5A	474489	transcript	XM_014117327.1	protein_coding	-1	c.*726T>C		-1	-1	-1	-1	-1	-1	151
10	23809175	T	C	GATKstd	intergenic_region	MODIFIER	PHF5A-TOB2	474489-481233	intergenic_region	474489-481233		-1	n.23809175T>C		-1	-1	-1	-1	-1	-1	0
10	23905912	C	T	GATKstd	intron_variant	MODIFIER	ZC3H7B	474490	transcript	XM_005625831.2	protein_coding	7	c.583-977G>A		-1	-1	-1	-1	-1	-1	0
10	24048192	C	T	GATKstd	intergenic_region	MODIFIER	LOC106559372-106559394	106559372-106559394	intergenic_region	106559372-106559394		-1	n.24048192C>T		-1	-1	-1	-1	-1	-1	0
10	24081541	G	A	GATKstd	intron_variant	MODIFIER	EP300	100684945	transcript	XM_014117332.1	protein_coding	29	c.4788+1032C>T		-1	-1	-1	-1	-1	-1	0
10	24134181	C	T	GATKstd	intron_variant	MODIFIER	EP300	100684945	transcript	XM_014117332.1	protein_coding	2	c.732+2318G>A		-1	-1	-1	-1	-1	-1	0
10	33055406	G	GC	PASS	intergenic_region	MODIFIER	100686172-LOC102156881	100686172-102156881	intergenic_region	100686172-102156881		-1	n.33055406_33055407insC		-1	-1	-1	-1	-1	-1	0
10	35290957	T	G	GATKstd	intron_variant	MODIFIER	LIMS1	474540	transcript	XM_005625982.2	protein_coding	1	c.-5+13629A>C		-1	-1	-1	-1	-1	-1	0
10	35290957	T	G	GATKstd	intron_variant	MODIFIER	LIMS1	474540	transcript	XM_003431514.2	protein_coding	1	c.32+47986A>C		-1	-1	-1	-1	-1	-1	0
10	38739132	CA	C	PASS	intergenic_region	MODIFIER	LOC102156196-LOC102156237	102156196-102156237	intergenic_region	102156196-102156237		-1	n.38739133delA		-1	-1	-1	-1	-1	-1	0
10	40713702	C	CAAAA	PASS	intergenic_region	MODIFIER	IL1RL1-IL1RL2	611442-611453	intergenic_region	611442-611453		-1	n.40713702_40713703insAAAA		-1	-1	-1	-1	-1	-1	0
10	46932421	T	A	GATKstd	intron_variant	MODIFIER	CAMKMT	474575	transcript	XM_846713.4	protein_coding	3	c.376+121166T>A		-1	-1	-1	-1	-1	-1	0
10	46932421	T	A	GATKstd	intron_variant	MODIFIER	CAMKMT	474575	transcript	XM_005626072.2	protein_coding	3	c.376+121166T>A		-1	-1	-1	-1	-1	-1	0
10	46932421	T	A	GATKstd	intron_variant	MODIFIER	CAMKMT	474575	transcript	XM_005626071.2	protein_coding	3	c.244+121166T>A		-1	-1	-1	-1	-1	-1	0
10	46932421	T	A	GATKstd	intron_variant	MODIFIER	CAMKMT	474575	transcript	XM_005626070.2	protein_coding	3	c.256+121166T>A		-1	-1	-1	-1	-1	-1	0
10	48648129	T	C	GATKstd	intergenic_region	MODIFIER	EPAS1-TMEM247	474578-611864	intergenic_region	474578-611864		-1	n.48648129T>C		-1	-1	-1	-1	-1	-1	0
10	48687849	G	A	PASS	intergenic_region	MODIFIER	EPAS1-TMEM247	474578-611864	intergenic_region	474578-611864		-1	n.48687849G>A		-1	-1	-1	-1	-1	-1	0
10	49016386	AC	A	PASS	upstream_gene_variant	MODIFIER	102154482	102154482	transcript	102154482	pseudogene	-1	n.-4597delG		-1	-1	-1	-1	-1	-1	4597
10	49016386	AC	A	PASS	intergenic_region	MODIFIER	102154482-LOC102154558	102154482-102154558	intergenic_region	102154482-102154558		-1	n.49016387delC		-1	-1	-1	-1	-1	-1	0
10	49123328	C	T	GATKstd	downstream_gene_variant	MODIFIER	LOC102154744	102154744	transcript	XR_293418.2	pseudogene	-1	n.*1423G>A		-1	-1	-1	-1	-1	-1	1423
10	49123328	C	T	GATKstd	downstream_gene_variant	MODIFIER	LOC102154744	102154744	transcript	XR_293417.2	pseudogene	-1	n.*1423G>A		-1	-1	-1	-1	-1	-1	1423
10	49123328	C	T	GATKstd	intergenic_region	MODIFIER	MCFD2-LOC102154744	474582-102154744	intergenic_region	474582-102154744		-1	n.49123328C>T		-1	-1	-1	-1	-1	-1	0
10	53114737	CATTTT	C	PASS	intergenic_region	MODIFIER	100683314-100688606	100683314-100688606	intergenic_region	100683314-100688606		-1	n.53114738_53114742delATTTT		-1	-1	-1	-1	-1	-1	0
10	53250967	TA	T	PASS	intergenic_region	MODIFIER	100683314-100688606	100683314-100688606	intergenic_region	100683314-100688606		-1	n.53250968delA		-1	-1	-1	-1	-1	-1	0
10	64807021	T	G	GATKstd	intron_variant	MODIFIER	SPRED2	481397	transcript	XM_538517.5	protein_coding	1	c.17+8759A>C		-1	-1	-1	-1	-1	-1	0
10	64807021	T	G	GATKstd	intron_variant	MODIFIER	SPRED2	481397	transcript	XM_005626166.2	protein_coding	1	c.24-13434A>C		-1	-1	-1	-1	-1	-1	0
10	67335385	A	AGCCCAGCCTGCCCCGGGCTTGATTCCAGGGCCCGG	PASS	downstream_gene_variant	MODIFIER	CNRIP1	612567	transcript	XM_005642448.1	protein_coding	-1	c.*5454_*5455insCCGGGCCCTGGAATCAAGCCCGGGGCAGGCTGGGC		-1	-1	-1	-1	-1	-1	4670
10	67335385	A	AGCCCAGCCTGCCCCGGGCTTGATTCCAGGGCCCGG	PASS	intergenic_region	MODIFIER	LOC106559405-CNRIP1	106559405-612567	intergenic_region	106559405-612567		-1	n.67335385_67335386insGCCCAGCCTGCCCCGGGCTTGATTCCAGGGCCCGG		-1	-1	-1	-1	-1	-1	0
10	68717683	C	G	GATKstd	missense_variant	MODERATE	LOC102151723	102151723	transcript	XM_014117588.1	protein_coding	2	c.269G>C	p.Trp90Ser	298	965	269	645	90	214	0
10	68717683	C	G	GATKstd	missense_variant	MODERATE	LOC102151723	102151723	transcript	XM_014117589.1	protein_coding	2	c.269G>C	p.Trp90Ser	298	935	269	615	90	204	0
10	68717683	C	G	GATKstd	missense_variant	MODERATE	LOC102151723	102151723	transcript	XM_014117590.1	protein_coding	2	c.269G>C	p.Trp90Ser	298	905	269	585	90	194	0
10	68717683	C	G	GATKstd	upstream_gene_variant	MODIFIER	LOC102151723	102151723	transcript	XR_001317224.1	pseudogene	-1	n.-640G>C		-1	-1	-1	-1	-1	-1	640
11	11184792	AT	A	PASS	intron_variant	MODIFIER	TRNAV-AAC	100689121	transcript	100689121	pseudogene	4	n.293-10773599delA		-1	-1	-1	-1	-1	-1	0
11	11184792	AT	A	PASS	intron_variant	MODIFIER	TRNAT-UGU	100689135	transcript	100689135	pseudogene	3	n.220+5602298delA		-1	-1	-1	-1	-1	-1	0
11	11184792	AT	A	PASS	intron_variant	MODIFIER	TRNAV-CAC	100689124	transcript	100689124	pseudogene	1	n.73+10769926delT		-1	-1	-1	-1	-1	-1	0
11	11184797	T	A	GATKstd	intron_variant	MODIFIER	TRNAV-AAC	100689121	transcript	100689121	pseudogene	4	n.293-10773603A>T		-1	-1	-1	-1	-1	-1	0
11	11184797	T	A	GATKstd	intron_variant	MODIFIER	TRNAT-UGU	100689135	transcript	100689135	pseudogene	3	n.220+5602294A>T		-1	-1	-1	-1	-1	-1	0
11	11184797	T	A	GATKstd	intron_variant	MODIFIER	TRNAV-CAC	100689124	transcript	100689124	pseudogene	1	n.73+10769930T>A		-1	-1	-1	-1	-1	-1	0
11	11184801	T	A	GATKstd	intron_variant	MODIFIER	TRNAV-AAC	100689121	transcript	100689121	pseudogene	4	n.293-10773607A>T		-1	-1	-1	-1	-1	-1	0
11	11184801	T	A	GATKstd	intron_variant	MODIFIER	TRNAT-UGU	100689135	transcript	100689135	pseudogene	3	n.220+5602290A>T		-1	-1	-1	-1	-1	-1	0
11	11184801	T	A	GATKstd	intron_variant	MODIFIER	TRNAV-CAC	100689124	transcript	100689124	pseudogene	1	n.73+10769934T>A		-1	-1	-1	-1	-1	-1	0
11	15782409	T	TG	PASS	intron_variant	MODIFIER	TRNAV-AAC	100689121	transcript	100689121	pseudogene	4	n.292+8654793_292+8654794insC		-1	-1	-1	-1	-1	-1	0
11	15782409	T	TG	PASS	intron_variant	MODIFIER	TRNAT-UGU	100689135	transcript	100689135	pseudogene	3	n.220+1004681_220+1004682insC		-1	-1	-1	-1	-1	-1	0
11	15782409	T	TG	PASS	intron_variant	MODIFIER	TRNAV-CAC	100689124	transcript	100689124	pseudogene	1	n.74-8520000_74-8519999insG		-1	-1	-1	-1	-1	-1	0
11	15782409	T	TG	PASS	intron_variant	MODIFIER	GRAMD3	474662	transcript	XM_005626468.2	protein_coding	13	c.1297-379_1297-378insG		-1	-1	-1	-1	-1	-1	0
11	15782409	T	TG	PASS	intron_variant	MODIFIER	GRAMD3	474662	transcript	XM_014117688.1	protein_coding	14	c.1279-379_1279-378insG		-1	-1	-1	-1	-1	-1	0
11	15782409	T	TG	PASS	intron_variant	MODIFIER	GRAMD3	474662	transcript	XM_531891.5	protein_coding	13	c.1255-379_1255-378insG		-1	-1	-1	-1	-1	-1	0
11	16272626	G	T	GATKstd	intron_variant	MODIFIER	TRNAV-AAC	100689121	transcript	100689121	pseudogene	4	n.292+8164577C>A		-1	-1	-1	-1	-1	-1	0
11	16272626	G	T	GATKstd	intron_variant	MODIFIER	TRNAT-UGU	100689135	transcript	100689135	pseudogene	3	n.220+514465C>A		-1	-1	-1	-1	-1	-1	0
11	16272626	G	T	GATKstd	intron_variant	MODIFIER	TRNAV-CAC	100689124	transcript	100689124	pseudogene	1	n.74-8029783G>T		-1	-1	-1	-1	-1	-1	0
11	16550130	A	G	PASS	intron_variant	MODIFIER	TRNAV-AAC	100689121	transcript	100689121	pseudogene	4	n.292+7887073T>C		-1	-1	-1	-1	-1	-1	0
11	16550130	A	G	PASS	intron_variant	MODIFIER	TRNAT-UGU	100689135	transcript	100689135	pseudogene	3	n.220+236961T>C		-1	-1	-1	-1	-1	-1	0
11	16550130	A	G	PASS	intron_variant	MODIFIER	TRNAV-CAC	100689124	transcript	100689124	pseudogene	1	n.74-7752279A>G		-1	-1	-1	-1	-1	-1	0
11	16550130	A	G	PASS	intron_variant	MODIFIER	MEGF10	474665	transcript	XM_005626476.2	protein_coding	17	c.2233+642A>G		-1	-1	-1	-1	-1	-1	0
11	16550130	A	G	PASS	intron_variant	MODIFIER	MEGF10	474665	transcript	XM_014117692.1	protein_coding	17	c.2233+642A>G		-1	-1	-1	-1	-1	-1	0
11	16550130	A	G	PASS	intron_variant	MODIFIER	MEGF10	474665	transcript	XM_531893.5	protein_coding	17	c.2233+642A>G		-1	-1	-1	-1	-1	-1	0
11	16550130	A	G	PASS	intron_variant	MODIFIER	MEGF10	474665	transcript	XM_005626478.2	protein_coding	17	c.2233+642A>G		-1	-1	-1	-1	-1	-1	0
11	16550130	A	G	PASS	intron_variant	MODIFIER	MEGF10	474665	transcript	XM_014117690.1	protein_coding	17	c.2233+642A>G		-1	-1	-1	-1	-1	-1	0
11	16550130	A	G	PASS	intron_variant	MODIFIER	MEGF10	474665	transcript	XM_014117691.1	protein_coding	17	c.2233+642A>G		-1	-1	-1	-1	-1	-1	0
11	17684229	C	T	GATKstd	intron_variant	MODIFIER	TRNAV-AAC	100689121	transcript	100689121	pseudogene	4	n.292+6752974G>A		-1	-1	-1	-1	-1	-1	0
11	17684229	C	T	GATKstd	intron_variant	MODIFIER	TRNAT-UGU	100689135	transcript	100689135	pseudogene	2	n.147+235253G>A		-1	-1	-1	-1	-1	-1	0
11	17684229	C	T	GATKstd	intron_variant	MODIFIER	TRNAV-CAC	100689124	transcript	100689124	pseudogene	1	n.74-6618180C>T		-1	-1	-1	-1	-1	-1	0
11	17684247	T	A	GATKstd	intron_variant	MODIFIER	TRNAV-AAC	100689121	transcript	100689121	pseudogene	4	n.292+6752956A>T		-1	-1	-1	-1	-1	-1	0
11	17684247	T	A	GATKstd	intron_variant	MODIFIER	TRNAT-UGU	100689135	transcript	100689135	pseudogene	2	n.147+235235A>T		-1	-1	-1	-1	-1	-1	0
11	17684247	T	A	GATKstd	intron_variant	MODIFIER	TRNAV-CAC	100689124	transcript	100689124	pseudogene	1	n.74-6618162T>A		-1	-1	-1	-1	-1	-1	0
11	18622243	G	C	GATKstd	intron_variant	MODIFIER	TRNAV-AAC	100689121	transcript	100689121	pseudogene	4	n.292+5814960C>G		-1	-1	-1	-1	-1	-1	0
11	18622243	G	C	GATKstd	intron_variant	MODIFIER	TRNAT-UGU	100689135	transcript	100689135	pseudogene	1	n.75-702689C>G		-1	-1	-1	-1	-1	-1	0
11	18622243	G	C	GATKstd	intron_variant	MODIFIER	TRNAV-CAC	100689124	transcript	100689124	pseudogene	1	n.74-5680166G>C		-1	-1	-1	-1	-1	-1	0
11	18622243	G	C	GATKstd	intron_variant	MODIFIER	CHSY3	481492	transcript	XM_538613.5	protein_coding	1	c.808+185G>C		-1	-1	-1	-1	-1	-1	0
11	18622243	G	C	GATKstd	intron_variant	MODIFIER	CHSY3	481492	transcript	XM_014117696.1	protein_coding	1	c.808+185G>C		-1	-1	-1	-1	-1	-1	0
11	22848721	T	C	GATKstd	intron_variant	MODIFIER	TRNAV-AAC	100689121	transcript	100689121	pseudogene	4	n.292+1588482A>G		-1	-1	-1	-1	-1	-1	0
11	22848721	T	C	GATKstd	intron_variant	MODIFIER	TRNAT-UGU	100689135	transcript	100689135	pseudogene	1	n.74+2733797A>G		-1	-1	-1	-1	-1	-1	0
11	22848721	T	C	GATKstd	intron_variant	MODIFIER	TRNAV-CAC	100689124	transcript	100689124	pseudogene	1	n.74-1453688T>C		-1	-1	-1	-1	-1	-1	0
11	22848721	T	C	GATKstd	intron_variant	MODIFIER	DDX46	474685	transcript	XM_014117723.1	protein_coding	4	c.448-1405T>C		-1	-1	-1	-1	-1	-1	0
11	22848721	T	C	GATKstd	intron_variant	MODIFIER	DDX46	474685	transcript	XM_531911.5	protein_coding	4	c.448-1405T>C		-1	-1	-1	-1	-1	-1	0
11	22848721	T	C	GATKstd	intron_variant	MODIFIER	DDX46	474685	transcript	XM_014117724.1	protein_coding	1	c.-30-1405T>C		-1	-1	-1	-1	-1	-1	0
11	24943684	T	A	GATKstd	intron_variant	MODIFIER	TRNAV-AAC	100689121	transcript	100689121	pseudogene	1	n.74-5543A>T		-1	-1	-1	-1	-1	-1	0
11	24943684	T	A	GATKstd	intron_variant	MODIFIER	TRNAT-UGU	100689135	transcript	100689135	pseudogene	1	n.74+638834A>T		-1	-1	-1	-1	-1	-1	0
11	24943684	T	A	GATKstd	intron_variant	MODIFIER	TRNAV-CAC	100689124	transcript	100689124	pseudogene	3	n.219+354231T>A		-1	-1	-1	-1	-1	-1	0
11	24943684	T	A	GATKstd	intron_variant	MODIFIER	SPOCK1	474688	transcript	XM_014117980.1	protein_coding	3	c.251-52091A>T		-1	-1	-1	-1	-1	-1	0
11	25969205	C	CCCA	PASS	intron_variant	MODIFIER	TRNAV-AAC	100689121	transcript	100689121	pseudogene	1	n.74-1031065_74-1031064insTGG		-1	-1	-1	-1	-1	-1	0
11	25969205	C	CCCA	PASS	intron_variant	MODIFIER	TRNAV-CAC	100689124	transcript	100689124	pseudogene	3	n.219+1379752_219+1379753insCCA		-1	-1	-1	-1	-1	-1	0
11	25969205	C	CCCA	PASS	intron_variant	MODIFIER	KDM3B	474695	transcript	XM_531921.4	protein_coding	1	c.199-512_199-511insCCA		-1	-1	-1	-1	-1	-1	0
11	28532491	C	T	GATKstd	intron_variant	MODIFIER	TRNAV-AAC	100689121	transcript	100689121	pseudogene	1	n.74-3594350G>A		-1	-1	-1	-1	-1	-1	0
11	28532491	C	T	GATKstd	intron_variant	MODIFIER	TRNAV-CAC	100689124	transcript	100689124	pseudogene	3	n.219+3943038C>T		-1	-1	-1	-1	-1	-1	0
11	28532491	C	T	GATKstd	intron_variant	MODIFIER	LOC102152219	102152219	transcript	XR_293559.1	pseudogene	1	n.92+2182C>T		-1	-1	-1	-1	-1	-1	0
11	28532491	C	T	GATKstd	intron_variant	MODIFIER	LOC102152219	102152219	transcript	XR_001317366.1	pseudogene	1	n.92+2182C>T		-1	-1	-1	-1	-1	-1	0
11	36483008	C	T	GATKstd	intron_variant	MODIFIER	TRNAV-CAC	100689124	transcript	100689124	pseudogene	3	n.219+11893555C>T		-1	-1	-1	-1	-1	-1	0
11	36483166	A	C	GATKstd	intron_variant	MODIFIER	TRNAV-CAC	100689124	transcript	100689124	pseudogene	3	n.219+11893713A>C		-1	-1	-1	-1	-1	-1	0
11	47129809	A	AGAGAGC	PASS	intron_variant	MODIFIER	TRNAV-CAC	100689124	transcript	100689124	pseudogene	3	n.220-7906855_220-7906854insGAGAGC		-1	-1	-1	-1	-1	-1	0
11	50200730	AAAAT	A	PASS	intron_variant	MODIFIER	TRNAV-CAC	100689124	transcript	100689124	pseudogene	3	n.220-4835933_220-4835930delAAAT		-1	-1	-1	-1	-1	-1	0
11	64883978	T	C	GATKstd	intron_variant	MODIFIER	AKAP2	481660	transcript	NM_001204899.1	protein_coding	1	c.46-25700T>C		-1	-1	-1	-1	-1	-1	0
11	64933372	ATGT	A	PASS	intron_variant	MODIFIER	AKAP2	481660	transcript	NM_001204899.1	protein_coding	3	c.257+4160_257+4162delTGT		-1	-1	-1	-1	-1	-1	0
11	65433890	G	A	GATKstd	intron_variant	MODIFIER	SVEP1	474799	transcript	XM_014117914.1	protein_coding	5	c.1303+3013C>T		-1	-1	-1	-1	-1	-1	0
11	65433890	G	A	GATKstd	intron_variant	MODIFIER	SVEP1	474799	transcript	XM_014117915.1	protein_coding	5	c.1303+3013C>T		-1	-1	-1	-1	-1	-1	0
11	65433890	G	A	GATKstd	intron_variant	MODIFIER	SVEP1	474799	transcript	XM_532030.5	protein_coding	5	c.1303+3013C>T		-1	-1	-1	-1	-1	-1	0
11	65565432	C	T	PASS	intron_variant	MODIFIER	MUSK	481662	transcript	XM_538784.5	protein_coding	2	c.207-961C>T		-1	-1	-1	-1	-1	-1	0
11	65611711	C	T	PASS	intron_variant	MODIFIER	MUSK	481662	transcript	XM_538784.5	protein_coding	8	c.943+1564C>T		-1	-1	-1	-1	-1	-1	0
11	65760047	T	C	PASS	intron_variant	MODIFIER	LPAR1	474800	transcript	XM_005626916.2	protein_coding	2	c.45+7563A>G		-1	-1	-1	-1	-1	-1	0
11	65760047	T	C	PASS	intron_variant	MODIFIER	LPAR1	474800	transcript	XM_005626917.2	protein_coding	2	c.45+7563A>G		-1	-1	-1	-1	-1	-1	0
11	65760047	T	C	PASS	intron_variant	MODIFIER	LPAR1	474800	transcript	XM_532031.5	protein_coding	2	c.45+7563A>G		-1	-1	-1	-1	-1	-1	0
11	65820555	C	A	GATKstd	upstream_gene_variant	MODIFIER	LOC106559502	106559502	transcript	XR_001317337.1	pseudogene	-1	n.-2322C>A		-1	-1	-1	-1	-1	-1	2322
11	65820555	C	A	GATKstd	intron_variant	MODIFIER	LPAR1	474800	transcript	XM_005626916.2	protein_coding	1	c.-116+1370G>T		-1	-1	-1	-1	-1	-1	0
11	65820555	C	A	GATKstd	intron_variant	MODIFIER	LPAR1	474800	transcript	XM_532031.5	protein_coding	1	c.-116+1434G>T		-1	-1	-1	-1	-1	-1	0
11	66275750	G	T	GATKstd	intron_variant	MODIFIER	LOC106559503	106559503	transcript	XM_014117919.1	protein_coding	2	c.*7-275G>T		-1	-1	-1	-1	-1	-1	0
11	66744306	C	T	GATKstd	intron_variant	MODIFIER	PTBP3	481668	transcript	XM_014117998.1	protein_coding	7	c.1724-1484G>A		-1	-1	-1	-1	-1	-1	0
11	67036746	C	T	PASS	intron_variant	MODIFIER	KIAA1958	481669	transcript	XM_014117923.1	protein_coding	2	c.1171+1476C>T		-1	-1	-1	-1	-1	-1	0
11	67036746	C	T	PASS	intron_variant	MODIFIER	KIAA1958	481669	transcript	XM_014117922.1	protein_coding	2	c.1171+1476C>T		-1	-1	-1	-1	-1	-1	0
11	67040359	C	CAAGGAAA	PASS	intron_variant	MODIFIER	KIAA1958	481669	transcript	XM_014117923.1	protein_coding	2	c.1171+5089_1171+5090insAAGGAAA		-1	-1	-1	-1	-1	-1	0
11	67040359	C	CAAGGAAA	PASS	intron_variant	MODIFIER	KIAA1958	481669	transcript	XM_014117922.1	protein_coding	2	c.1171+5089_1171+5090insAAGGAAA		-1	-1	-1	-1	-1	-1	0
11	67040360	C	CA	PASS	intron_variant	MODIFIER	KIAA1958	481669	transcript	XM_014117923.1	protein_coding	2	c.1171+5090_1171+5091insA		-1	-1	-1	-1	-1	-1	0
11	67040360	C	CA	PASS	intron_variant	MODIFIER	KIAA1958	481669	transcript	XM_014117922.1	protein_coding	2	c.1171+5090_1171+5091insA		-1	-1	-1	-1	-1	-1	0
11	67206231	TTCTC	T	PASS	intron_variant	MODIFIER	SNX30	481672	transcript	XM_005626927.2	protein_coding	1	c.36+15606_36+15609delTCTC		-1	-1	-1	-1	-1	-1	0
11	67473401	A	AT	PASS	intergenic_region	MODIFIER	ZFP37-SLC31A2	481675-612526	intergenic_region	481675-612526		-1	n.67473401_67473402insT		-1	-1	-1	-1	-1	-1	0
11	67997866	T	G	GATKstd	intergenic_region	MODIFIER	RGS3-100688329	610879-100688329	intergenic_region	610879-100688329		-1	n.67997866T>G		-1	-1	-1	-1	-1	-1	0
11	68019441	A	G	GATKstd	intergenic_region	MODIFIER	RGS3-100688329	610879-100688329	intergenic_region	610879-100688329		-1	n.68019441A>G		-1	-1	-1	-1	-1	-1	0
11	68057158	C	A	PASS	intergenic_region	MODIFIER	RGS3-100688329	610879-100688329	intergenic_region	610879-100688329		-1	n.68057158C>A		-1	-1	-1	-1	-1	-1	0
11	71316890	T	C	GATKstd	intergenic_region	MODIFIER	ASTN2-TLR4	481693-403417	intergenic_region	481693-403417		-1	n.71316890T>C		-1	-1	-1	-1	-1	-1	0
11	71444791	A	C	GATKstd	intergenic_region	MODIFIER	LOC106559529-LOC102152863	106559529-102152863	intergenic_region	106559529-102152863		-1	n.71444791A>C		-1	-1	-1	-1	-1	-1	0
11	71657178	C	T	GATKstd	intergenic_region	MODIFIER	LOC102152863-BRINP1	102152863-481694	intergenic_region	102152863-481694		-1	n.71657178C>T		-1	-1	-1	-1	-1	-1	0
11	71679559	G	GAT	PASS	intergenic_region	MODIFIER	LOC102152863-BRINP1	102152863-481694	intergenic_region	102152863-481694		-1	n.71679559_71679560insAT		-1	-1	-1	-1	-1	-1	0
11	72058152	T	TAA	GATKIndelStd	intergenic_region	MODIFIER	LOC102152863-BRINP1	102152863-481694	intergenic_region	102152863-481694		-1	n.72058152_72058153insAA		-1	-1	-1	-1	-1	-1	0
11	72240939	C	T	GATKstd	intergenic_region	MODIFIER	LOC102152863-BRINP1	102152863-481694	intergenic_region	102152863-481694		-1	n.72240939C>T		-1	-1	-1	-1	-1	-1	0
11	72519861	A	T	PASS	intergenic_region	MODIFIER	LOC102152863-BRINP1	102152863-481694	intergenic_region	102152863-481694		-1	n.72519861A>T		-1	-1	-1	-1	-1	-1	0
11	72547877	T	A	GATKstd	intergenic_region	MODIFIER	LOC102152863-BRINP1	102152863-481694	intergenic_region	102152863-481694		-1	n.72547877T>A		-1	-1	-1	-1	-1	-1	0
11	72548659	G	T	GATKstd	intergenic_region	MODIFIER	LOC102152863-BRINP1	102152863-481694	intergenic_region	102152863-481694		-1	n.72548659G>T		-1	-1	-1	-1	-1	-1	0
11	72574681	TC	T	PASS	intergenic_region	MODIFIER	LOC102152863-BRINP1	102152863-481694	intergenic_region	102152863-481694		-1	n.72574682delC		-1	-1	-1	-1	-1	-1	0
11	72629996	C	T	PASS	intron_variant	MODIFIER	BRINP1	481694	transcript	XM_538815.5	protein_coding	7	c.1146-274G>A		-1	-1	-1	-1	-1	-1	0
11	72693752	C	T	PASS	intron_variant	MODIFIER	BRINP1	481694	transcript	XM_538815.5	protein_coding	2	c.219-1692G>A		-1	-1	-1	-1	-1	-1	0
11	72764035	G	C	GATKstd	5_prime_UTR_variant	MODIFIER	BRINP1	481694	transcript	XM_538815.5	protein_coding	1	c.-153C>G		-1	-1	-1	-1	-1	-1	16582
11	73473114	C	T	GATKstd	intergenic_region	MODIFIER	LOC102153086-CDK5RAP2	102153086-612705	intergenic_region	102153086-612705		-1	n.73473114C>T		-1	-1	-1	-1	-1	-1	0
12	729274	T	TC	PASS	upstream_gene_variant	MODIFIER	100684800	100684800	transcript	100684800	pseudogene	-1	n.-3381_-3380insG		-1	-1	-1	-1	-1	-1	3381
12	729274	T	TC	PASS	intergenic_region	MODIFIER	100684800-MUC21	100684800-100684872	intergenic_region	100684800-100684872		-1	n.729274_729275insC		-1	-1	-1	-1	-1	-1	0
12	729277	T	C	GATKstd	upstream_gene_variant	MODIFIER	100684800	100684800	transcript	100684800	pseudogene	-1	n.-3383A>G		-1	-1	-1	-1	-1	-1	3383
12	729277	T	C	GATKstd	intergenic_region	MODIFIER	100684800-MUC21	100684800-100684872	intergenic_region	100684800-100684872		-1	n.729277T>C		-1	-1	-1	-1	-1	-1	0
12	2439136	A	ATCT	PASS	downstream_gene_variant	MODIFIER	PSMB9	474867	transcript	NM_001048086.1	protein_coding	-1	c.*1188_*1189insTCT		-1	-1	-1	-1	-1	-1	1068
12	2439136	A	ATCT	PASS	intergenic_region	MODIFIER	PSMB9-100687272	474867-100687272	intergenic_region	474867-100687272		-1	n.2439136_2439137insTCT		-1	-1	-1	-1	-1	-1	0
12	3940042	G	A	GATKstd	intron_variant	MODIFIER	C12H6orf106	100685164	transcript	XM_003431707.2	protein_coding	1	c.158+14950C>T		-1	-1	-1	-1	-1	-1	0
12	4227026	G	T	GATKstd	intron_variant	MODIFIER	ANKS1A	608187	transcript	XM_005627238.2	protein_coding	12	c.2086-17727G>T		-1	-1	-1	-1	-1	-1	0
12	4227026	G	T	GATKstd	intron_variant	MODIFIER	ANKS1A	608187	transcript	XM_005627239.2	protein_coding	12	c.2086-17727G>T		-1	-1	-1	-1	-1	-1	0
12	4227026	G	T	GATKstd	intron_variant	MODIFIER	ANKS1A	608187	transcript	XM_005627240.2	protein_coding	11	c.2023-17727G>T		-1	-1	-1	-1	-1	-1	0
12	4227026	G	T	GATKstd	intron_variant	MODIFIER	ANKS1A	608187	transcript	XM_005627241.2	protein_coding	12	c.2086-17727G>T		-1	-1	-1	-1	-1	-1	0
12	4227026	G	T	GATKstd	intron_variant	MODIFIER	ANKS1A	608187	transcript	XM_846364.4	protein_coding	11	c.2023-17727G>T		-1	-1	-1	-1	-1	-1	0
12	4227026	G	T	GATKstd	intron_variant	MODIFIER	ANKS1A	608187	transcript	XM_005627243.2	protein_coding	12	c.1492-17727G>T		-1	-1	-1	-1	-1	-1	0
12	4227026	G	T	GATKstd	intron_variant	MODIFIER	ANKS1A	608187	transcript	XM_005627242.2	protein_coding	12	c.1492-17727G>T		-1	-1	-1	-1	-1	-1	0
12	4227026	G	T	GATKstd	intron_variant	MODIFIER	ANKS1A	608187	transcript	XM_005627244.1	protein_coding	12	c.1492-17727G>T		-1	-1	-1	-1	-1	-1	0
12	5087602	G	T	GATKstd	intron_variant	MODIFIER	SLC26A8	474888	transcript	XM_014118395.1	protein_coding	8	c.1080-2441C>A		-1	-1	-1	-1	-1	-1	0
12	7608642	A	ATTTTATTATTATTAAATT	PASS	intron_variant	MODIFIER	GLO1	474894	transcript	XM_532129.4	protein_coding	1	c.84+791_84+792insAATTTAATAATAATAAAA		-1	-1	-1	-1	-1	-1	0
12	8380435	C	T	PASS	intron_variant	MODIFIER	KIF6	481782	transcript	XM_014118247.1	protein_coding	13	c.1604-43257G>A		-1	-1	-1	-1	-1	-1	0
12	8413924	TCATATTCGACCA	T	PASS	intron_variant	MODIFIER	KIF6	481782	transcript	XM_014118247.1	protein_coding	13	c.1603+12459_1603+12470delTGGTCGAATATG		-1	-1	-1	-1	-1	-1	0
12	8439518	G	T	PASS	intron_variant	MODIFIER	KIF6	481782	transcript	XM_014118247.1	protein_coding	10	c.1143-7483C>A		-1	-1	-1	-1	-1	-1	0
12	8551645	TCATA	T	PASS	intron_variant	MODIFIER	KIF6	481782	transcript	XM_014118247.1	protein_coding	3	c.213-17665_213-17662delTATG		-1	-1	-1	-1	-1	-1	0
12	8604236	ACT	A	PASS	intron_variant	MODIFIER	KIF6	481782	transcript	XM_014118247.1	protein_coding	3	c.212+295_212+296delAG		-1	-1	-1	-1	-1	-1	0
12	8605158	A	G	PASS	intron_variant	MODIFIER	KIF6	481782	transcript	XM_014118247.1	protein_coding	2	c.138-551T>C		-1	-1	-1	-1	-1	-1	0
12	8612233	T	C	GATKstd	intron_variant	MODIFIER	KIF6	481782	transcript	XM_014118247.1	protein_coding	1	c.27+917A>G		-1	-1	-1	-1	-1	-1	0
12	8655615	T	C	PASS	intergenic_region	MODIFIER	KIF6-LOC106559602	481782-106559602	intergenic_region	481782-106559602		-1	n.8655615T>C		-1	-1	-1	-1	-1	-1	0
12	8656855	A	G	PASS	intergenic_region	MODIFIER	KIF6-LOC106559602	481782-106559602	intergenic_region	481782-106559602		-1	n.8656855A>G		-1	-1	-1	-1	-1	-1	0
12	8657487	G	T	GATKstd	intergenic_region	MODIFIER	KIF6-LOC106559602	481782-106559602	intergenic_region	481782-106559602		-1	n.8657487G>T		-1	-1	-1	-1	-1	-1	0
12	8657837	G	A	PASS	intergenic_region	MODIFIER	KIF6-LOC106559602	481782-106559602	intergenic_region	481782-106559602		-1	n.8657837G>A		-1	-1	-1	-1	-1	-1	0
12	8658359	C	T	PASS	intergenic_region	MODIFIER	KIF6-LOC106559602	481782-106559602	intergenic_region	481782-106559602		-1	n.8658359C>T		-1	-1	-1	-1	-1	-1	0
12	8686731	T	A	GATKstd	5_prime_UTR_variant	MODIFIER	DAAM2	481783	transcript	XM_005627294.2	protein_coding	1	c.-382T>A		-1	-1	-1	-1	-1	-1	61982
12	8686731	T	A	GATKstd	5_prime_UTR_variant	MODIFIER	DAAM2	481783	transcript	XM_014118416.1	protein_coding	1	c.-303T>A		-1	-1	-1	-1	-1	-1	61982
12	8686731	T	A	GATKstd	5_prime_UTR_variant	MODIFIER	DAAM2	481783	transcript	XM_538904.5	protein_coding	1	c.-382T>A		-1	-1	-1	-1	-1	-1	61982
12	8686731	T	A	GATKstd	intron_variant	MODIFIER	LOC106559602	106559602	transcript	XR_001317462.1	pseudogene	1	n.2310+706A>T		-1	-1	-1	-1	-1	-1	0
12	8703858	A	G	PASS	intron_variant	MODIFIER	DAAM2	481783	transcript	XM_005627294.2	protein_coding	2	c.-59+1298A>G		-1	-1	-1	-1	-1	-1	0
12	8703858	A	G	PASS	intron_variant	MODIFIER	DAAM2	481783	transcript	XM_014118416.1	protein_coding	1	c.-59+16883A>G		-1	-1	-1	-1	-1	-1	0
12	8703858	A	G	PASS	intron_variant	MODIFIER	DAAM2	481783	transcript	XM_538904.5	protein_coding	2	c.-59+1298A>G		-1	-1	-1	-1	-1	-1	0
12	8705632	G	A	PASS	intron_variant	MODIFIER	DAAM2	481783	transcript	XM_005627294.2	protein_coding	2	c.-59+3072G>A		-1	-1	-1	-1	-1	-1	0
12	8705632	G	A	PASS	intron_variant	MODIFIER	DAAM2	481783	transcript	XM_014118416.1	protein_coding	1	c.-59+18657G>A		-1	-1	-1	-1	-1	-1	0
12	8705632	G	A	PASS	intron_variant	MODIFIER	DAAM2	481783	transcript	XM_538904.5	protein_coding	2	c.-59+3072G>A		-1	-1	-1	-1	-1	-1	0
12	8716785	G	A	PASS	intron_variant	MODIFIER	DAAM2	481783	transcript	XM_005627294.2	protein_coding	2	c.-59+14225G>A		-1	-1	-1	-1	-1	-1	0
12	8716785	G	A	PASS	intron_variant	MODIFIER	DAAM2	481783	transcript	XM_014118416.1	protein_coding	1	c.-59+29810G>A		-1	-1	-1	-1	-1	-1	0
12	8716785	G	A	PASS	intron_variant	MODIFIER	DAAM2	481783	transcript	XM_538904.5	protein_coding	2	c.-59+14225G>A		-1	-1	-1	-1	-1	-1	0
12	8731908	A	G	GATKstd	upstream_gene_variant	MODIFIER	DAAM2	481783	transcript	XM_014118417.1	protein_coding	-1	c.-16805A>G		-1	-1	-1	-1	-1	-1	826
12	8731908	A	G	GATKstd	intron_variant	MODIFIER	DAAM2	481783	transcript	XM_005627294.2	protein_coding	2	c.-58-16747A>G		-1	-1	-1	-1	-1	-1	0
12	8731908	A	G	GATKstd	intron_variant	MODIFIER	DAAM2	481783	transcript	XM_014118416.1	protein_coding	1	c.-58-16747A>G		-1	-1	-1	-1	-1	-1	0
12	8731908	A	G	GATKstd	intron_variant	MODIFIER	DAAM2	481783	transcript	XM_538904.5	protein_coding	2	c.-58-16747A>G		-1	-1	-1	-1	-1	-1	0
12	8734956	C	T	PASS	intron_variant	MODIFIER	DAAM2	481783	transcript	XM_005627294.2	protein_coding	2	c.-58-13699C>T		-1	-1	-1	-1	-1	-1	0
12	8734956	C	T	PASS	intron_variant	MODIFIER	DAAM2	481783	transcript	XM_014118416.1	protein_coding	1	c.-58-13699C>T		-1	-1	-1	-1	-1	-1	0
12	8734956	C	T	PASS	intron_variant	MODIFIER	DAAM2	481783	transcript	XM_538904.5	protein_coding	2	c.-58-13699C>T		-1	-1	-1	-1	-1	-1	0
12	8734956	C	T	PASS	intron_variant	MODIFIER	DAAM2	481783	transcript	XM_014118417.1	protein_coding	1	c.-59+2006C>T		-1	-1	-1	-1	-1	-1	0
12	8753281	T	C	PASS	intron_variant	MODIFIER	DAAM2	481783	transcript	XM_005627294.2	protein_coding	3	c.169-1076T>C		-1	-1	-1	-1	-1	-1	0
12	8753281	T	C	PASS	intron_variant	MODIFIER	DAAM2	481783	transcript	XM_014118416.1	protein_coding	2	c.169-1076T>C		-1	-1	-1	-1	-1	-1	0
12	8753281	T	C	PASS	intron_variant	MODIFIER	DAAM2	481783	transcript	XM_538904.5	protein_coding	3	c.169-1076T>C		-1	-1	-1	-1	-1	-1	0
12	8753281	T	C	PASS	intron_variant	MODIFIER	DAAM2	481783	transcript	XM_014118417.1	protein_coding	2	c.169-1076T>C		-1	-1	-1	-1	-1	-1	0
12	8758009	C	T	GATKstd	splice_region_variant&intron_variant	LOW	DAAM2	481783	transcript	XM_005627294.2	protein_coding	6	c.428+5C>T		-1	-1	-1	-1	-1	-1	0
12	8758009	C	T	GATKstd	splice_region_variant&intron_variant	LOW	DAAM2	481783	transcript	XM_014118416.1	protein_coding	5	c.428+5C>T		-1	-1	-1	-1	-1	-1	0
12	8758009	C	T	GATKstd	splice_region_variant&intron_variant	LOW	DAAM2	481783	transcript	XM_538904.5	protein_coding	6	c.428+5C>T		-1	-1	-1	-1	-1	-1	0
12	8758009	C	T	GATKstd	splice_region_variant&intron_variant	LOW	DAAM2	481783	transcript	XM_014118417.1	protein_coding	5	c.428+5C>T		-1	-1	-1	-1	-1	-1	0
12	8773686	C	T	PASS	intron_variant	MODIFIER	DAAM2	481783	transcript	XM_005627294.2	protein_coding	15	c.1845+841C>T		-1	-1	-1	-1	-1	-1	0
12	8773686	C	T	PASS	intron_variant	MODIFIER	DAAM2	481783	transcript	XM_014118416.1	protein_coding	14	c.1845+841C>T		-1	-1	-1	-1	-1	-1	0
12	8773686	C	T	PASS	intron_variant	MODIFIER	DAAM2	481783	transcript	XM_538904.5	protein_coding	15	c.1845+841C>T		-1	-1	-1	-1	-1	-1	0
12	8773686	C	T	PASS	intron_variant	MODIFIER	DAAM2	481783	transcript	XM_014118417.1	protein_coding	14	c.1845+841C>T		-1	-1	-1	-1	-1	-1	0
12	8778596	C	T	PASS	intron_variant	MODIFIER	DAAM2	481783	transcript	XM_005627294.2	protein_coding	16	c.1953+695C>T		-1	-1	-1	-1	-1	-1	0
12	8778596	C	T	PASS	intron_variant	MODIFIER	DAAM2	481783	transcript	XM_014118416.1	protein_coding	15	c.1953+695C>T		-1	-1	-1	-1	-1	-1	0
12	8778596	C	T	PASS	intron_variant	MODIFIER	DAAM2	481783	transcript	XM_538904.5	protein_coding	16	c.1953+695C>T		-1	-1	-1	-1	-1	-1	0
12	8778596	C	T	PASS	intron_variant	MODIFIER	DAAM2	481783	transcript	XM_014118417.1	protein_coding	15	c.1953+695C>T		-1	-1	-1	-1	-1	-1	0
12	8779591	C	G	PASS	intron_variant	MODIFIER	DAAM2	481783	transcript	XM_005627294.2	protein_coding	16	c.1954-581C>G		-1	-1	-1	-1	-1	-1	0
12	8779591	C	G	PASS	intron_variant	MODIFIER	DAAM2	481783	transcript	XM_014118416.1	protein_coding	15	c.1954-581C>G		-1	-1	-1	-1	-1	-1	0
12	8779591	C	G	PASS	intron_variant	MODIFIER	DAAM2	481783	transcript	XM_538904.5	protein_coding	16	c.1954-1662C>G		-1	-1	-1	-1	-1	-1	0
12	8779591	C	G	PASS	intron_variant	MODIFIER	DAAM2	481783	transcript	XM_014118417.1	protein_coding	15	c.1954-581C>G		-1	-1	-1	-1	-1	-1	0
12	8780664	G	A	PASS	intron_variant	MODIFIER	DAAM2	481783	transcript	XM_005627294.2	protein_coding	17	c.1980+466G>A		-1	-1	-1	-1	-1	-1	0
12	8780664	G	A	PASS	intron_variant	MODIFIER	DAAM2	481783	transcript	XM_014118416.1	protein_coding	16	c.1980+466G>A		-1	-1	-1	-1	-1	-1	0
12	8780664	G	A	PASS	intron_variant	MODIFIER	DAAM2	481783	transcript	XM_538904.5	protein_coding	16	c.1954-589G>A		-1	-1	-1	-1	-1	-1	0
12	8780664	G	A	PASS	intron_variant	MODIFIER	DAAM2	481783	transcript	XM_014118417.1	protein_coding	16	c.1980+466G>A		-1	-1	-1	-1	-1	-1	0
12	8784409	C	T	PASS	intron_variant	MODIFIER	DAAM2	481783	transcript	XM_005627294.2	protein_coding	19	c.2173-87C>T		-1	-1	-1	-1	-1	-1	0
12	8784409	C	T	PASS	intron_variant	MODIFIER	DAAM2	481783	transcript	XM_014118416.1	protein_coding	18	c.2173-87C>T		-1	-1	-1	-1	-1	-1	0
12	8784409	C	T	PASS	intron_variant	MODIFIER	DAAM2	481783	transcript	XM_538904.5	protein_coding	18	c.2146-87C>T		-1	-1	-1	-1	-1	-1	0
12	8784409	C	T	PASS	intron_variant	MODIFIER	DAAM2	481783	transcript	XM_014118417.1	protein_coding	18	c.2173-87C>T		-1	-1	-1	-1	-1	-1	0
12	8785983	C	T	PASS	intron_variant	MODIFIER	DAAM2	481783	transcript	XM_005627294.2	protein_coding	21	c.2368+1178C>T		-1	-1	-1	-1	-1	-1	0
12	8785983	C	T	PASS	intron_variant	MODIFIER	DAAM2	481783	transcript	XM_014118416.1	protein_coding	20	c.2368+1178C>T		-1	-1	-1	-1	-1	-1	0
12	8785983	C	T	PASS	intron_variant	MODIFIER	DAAM2	481783	transcript	XM_538904.5	protein_coding	20	c.2341+1178C>T		-1	-1	-1	-1	-1	-1	0
12	8785983	C	T	PASS	intron_variant	MODIFIER	DAAM2	481783	transcript	XM_014118417.1	protein_coding	20	c.2368+1178C>T		-1	-1	-1	-1	-1	-1	0
12	8805622	TG	T	PASS	downstream_gene_variant	MODIFIER	DAAM2	481783	transcript	XM_005627294.2	protein_coding	-1	c.*6564delG		-1	-1	-1	-1	-1	-1	3664
12	8805622	TG	T	PASS	downstream_gene_variant	MODIFIER	DAAM2	481783	transcript	XM_014118416.1	protein_coding	-1	c.*6564delG		-1	-1	-1	-1	-1	-1	3664
12	8805622	TG	T	PASS	downstream_gene_variant	MODIFIER	DAAM2	481783	transcript	XM_538904.5	protein_coding	-1	c.*6564delG		-1	-1	-1	-1	-1	-1	3664
12	8805622	TG	T	PASS	downstream_gene_variant	MODIFIER	DAAM2	481783	transcript	XM_014118417.1	protein_coding	-1	c.*6564delG		-1	-1	-1	-1	-1	-1	3664
12	8805622	TG	T	PASS	intron_variant	MODIFIER	MOCS1	481784	transcript	XM_014118418.1	protein_coding	10	c.1150+210delC		-1	-1	-1	-1	-1	-1	0
12	8805622	TG	T	PASS	intron_variant	MODIFIER	MOCS1	481784	transcript	XM_014118420.1	protein_coding	9	c.1102+779delC		-1	-1	-1	-1	-1	-1	0
12	8805622	TG	T	PASS	intron_variant	MODIFIER	MOCS1	481784	transcript	XM_538905.5	protein_coding	10	c.*7+195delC		-1	-1	-1	-1	-1	-1	0
12	8807881	C	T	PASS	intron_variant	MODIFIER	MOCS1	481784	transcript	XM_014118418.1	protein_coding	8	c.981+906G>A		-1	-1	-1	-1	-1	-1	0
12	8807881	C	T	PASS	intron_variant	MODIFIER	MOCS1	481784	transcript	XM_014118420.1	protein_coding	8	c.981+906G>A		-1	-1	-1	-1	-1	-1	0
12	8807881	C	T	PASS	intron_variant	MODIFIER	MOCS1	481784	transcript	XM_538905.5	protein_coding	8	c.981+906G>A		-1	-1	-1	-1	-1	-1	0
12	8809622	C	T	PASS	intron_variant	MODIFIER	MOCS1	481784	transcript	XM_014118418.1	protein_coding	6	c.757+189G>A		-1	-1	-1	-1	-1	-1	0
12	8809622	C	T	PASS	intron_variant	MODIFIER	MOCS1	481784	transcript	XM_014118420.1	protein_coding	6	c.757+189G>A		-1	-1	-1	-1	-1	-1	0
12	8809622	C	T	PASS	intron_variant	MODIFIER	MOCS1	481784	transcript	XM_538905.5	protein_coding	6	c.757+189G>A		-1	-1	-1	-1	-1	-1	0
12	8825947	C	T	PASS	intron_variant	MODIFIER	MOCS1	481784	transcript	XM_014118418.1	protein_coding	3	c.418+2441G>A		-1	-1	-1	-1	-1	-1	0
12	8825947	C	T	PASS	intron_variant	MODIFIER	MOCS1	481784	transcript	XM_014118420.1	protein_coding	3	c.418+2441G>A		-1	-1	-1	-1	-1	-1	0
12	8825947	C	T	PASS	intron_variant	MODIFIER	MOCS1	481784	transcript	XM_538905.5	protein_coding	3	c.418+2441G>A		-1	-1	-1	-1	-1	-1	0
12	8841067	T	C	PASS	upstream_gene_variant	MODIFIER	MOCS1	481784	transcript	XM_014118418.1	protein_coding	-1	c.-3916A>G		-1	-1	-1	-1	-1	-1	3826
12	8841067	T	C	PASS	upstream_gene_variant	MODIFIER	MOCS1	481784	transcript	XM_014118420.1	protein_coding	-1	c.-3916A>G		-1	-1	-1	-1	-1	-1	3826
12	8841067	T	C	PASS	upstream_gene_variant	MODIFIER	MOCS1	481784	transcript	XM_538905.5	protein_coding	-1	c.-3916A>G		-1	-1	-1	-1	-1	-1	3826
12	8841067	T	C	PASS	intergenic_region	MODIFIER	MOCS1-LOC106559603	481784-106559603	intergenic_region	481784-106559603		-1	n.8841067T>C		-1	-1	-1	-1	-1	-1	0
12	8865323	G	A	PASS	intergenic_region	MODIFIER	MOCS1-LOC106559603	481784-106559603	intergenic_region	481784-106559603		-1	n.8865323G>A		-1	-1	-1	-1	-1	-1	0
12	8889705	C	T	GATKstd	intergenic_region	MODIFIER	MOCS1-LOC106559603	481784-106559603	intergenic_region	481784-106559603		-1	n.8889705C>T		-1	-1	-1	-1	-1	-1	0
12	8905393	A	G	PASS	intergenic_region	MODIFIER	MOCS1-LOC106559603	481784-106559603	intergenic_region	481784-106559603		-1	n.8905393A>G		-1	-1	-1	-1	-1	-1	0
12	8905752	G	GT	PASS	intergenic_region	MODIFIER	MOCS1-LOC106559603	481784-106559603	intergenic_region	481784-106559603		-1	n.8905752_8905753insT		-1	-1	-1	-1	-1	-1	0
12	8926299	A	C	PASS	intergenic_region	MODIFIER	MOCS1-LOC106559603	481784-106559603	intergenic_region	481784-106559603		-1	n.8926299A>C		-1	-1	-1	-1	-1	-1	0
12	8944629	G	A	PASS	intergenic_region	MODIFIER	MOCS1-LOC106559603	481784-106559603	intergenic_region	481784-106559603		-1	n.8944629G>A		-1	-1	-1	-1	-1	-1	0
12	8950460	A	C	PASS	intergenic_region	MODIFIER	MOCS1-LOC106559603	481784-106559603	intergenic_region	481784-106559603		-1	n.8950460A>C		-1	-1	-1	-1	-1	-1	0
12	8958702	G	T	PASS	intergenic_region	MODIFIER	MOCS1-LOC106559603	481784-106559603	intergenic_region	481784-106559603		-1	n.8958702G>T		-1	-1	-1	-1	-1	-1	0
12	8975263	C	T	PASS	intergenic_region	MODIFIER	MOCS1-LOC106559603	481784-106559603	intergenic_region	481784-106559603		-1	n.8975263C>T		-1	-1	-1	-1	-1	-1	0
12	8976316	T	C	PASS	intergenic_region	MODIFIER	MOCS1-LOC106559603	481784-106559603	intergenic_region	481784-106559603		-1	n.8976316T>C		-1	-1	-1	-1	-1	-1	0
12	8983775	G	C	GATKstd	intergenic_region	MODIFIER	MOCS1-LOC106559603	481784-106559603	intergenic_region	481784-106559603		-1	n.8983775G>C		-1	-1	-1	-1	-1	-1	0
12	8985142	A	C	PASS	intergenic_region	MODIFIER	MOCS1-LOC106559603	481784-106559603	intergenic_region	481784-106559603		-1	n.8985142A>C		-1	-1	-1	-1	-1	-1	0
12	8986922	C	T	PASS	intergenic_region	MODIFIER	MOCS1-LOC106559603	481784-106559603	intergenic_region	481784-106559603		-1	n.8986922C>T		-1	-1	-1	-1	-1	-1	0
12	9005071	A	G	PASS	intergenic_region	MODIFIER	MOCS1-LOC106559603	481784-106559603	intergenic_region	481784-106559603		-1	n.9005071A>G		-1	-1	-1	-1	-1	-1	0
12	9025411	A	T	PASS	intergenic_region	MODIFIER	MOCS1-LOC106559603	481784-106559603	intergenic_region	481784-106559603		-1	n.9025411A>T		-1	-1	-1	-1	-1	-1	0
12	9135574	G	T	GATKstd	intergenic_region	MODIFIER	MOCS1-LOC106559603	481784-106559603	intergenic_region	481784-106559603		-1	n.9135574G>T		-1	-1	-1	-1	-1	-1	0
12	9849228	C	A	PASS	intron_variant	MODIFIER	NFYA	474897	transcript	XM_005627300.2	protein_coding	7	c.714+239C>A		-1	-1	-1	-1	-1	-1	0
12	9849228	C	A	PASS	intron_variant	MODIFIER	NFYA	474897	transcript	XM_005627301.2	protein_coding	7	c.714+239C>A		-1	-1	-1	-1	-1	-1	0
12	9849228	C	A	PASS	intron_variant	MODIFIER	NFYA	474897	transcript	XM_005627303.2	protein_coding	7	c.714+239C>A		-1	-1	-1	-1	-1	-1	0
12	9849228	C	A	PASS	intron_variant	MODIFIER	NFYA	474897	transcript	XM_005627307.2	protein_coding	7	c.696+239C>A		-1	-1	-1	-1	-1	-1	0
12	9849228	C	A	PASS	intron_variant	MODIFIER	NFYA	474897	transcript	XM_005627306.2	protein_coding	7	c.711+239C>A		-1	-1	-1	-1	-1	-1	0
12	9849228	C	A	PASS	intron_variant	MODIFIER	NFYA	474897	transcript	XM_005627309.2	protein_coding	6	c.609+239C>A		-1	-1	-1	-1	-1	-1	0
12	9849228	C	A	PASS	intron_variant	MODIFIER	NFYA	474897	transcript	XM_005627305.2	protein_coding	7	c.711+239C>A		-1	-1	-1	-1	-1	-1	0
12	9849228	C	A	PASS	intron_variant	MODIFIER	NFYA	474897	transcript	XM_846921.4	protein_coding	7	c.714+239C>A		-1	-1	-1	-1	-1	-1	0
12	9849228	C	A	PASS	intron_variant	MODIFIER	NFYA	474897	transcript	XM_005627308.2	protein_coding	6	c.627+239C>A		-1	-1	-1	-1	-1	-1	0
12	9849228	C	A	PASS	intron_variant	MODIFIER	NFYA	474897	transcript	XM_005627310.2	protein_coding	5	c.534+239C>A		-1	-1	-1	-1	-1	-1	0
12	9849228	C	A	PASS	intron_variant	MODIFIER	NFYA	474897	transcript	XM_005627304.2	protein_coding	7	c.714+239C>A		-1	-1	-1	-1	-1	-1	0
12	9849228	C	A	PASS	intron_variant	MODIFIER	NFYA	474897	transcript	XM_005627302.2	protein_coding	7	c.714+239C>A		-1	-1	-1	-1	-1	-1	0
12	9919335	G	A	PASS	downstream_gene_variant	MODIFIER	TREM2	608965	transcript	XM_005627313.2	protein_coding	-1	c.*4230C>T		-1	-1	-1	-1	-1	-1	4002
12	9919335	G	A	PASS	intron_variant	MODIFIER	TREML1	474898	transcript	XM_532133.5	protein_coding	2	c.376+538C>T		-1	-1	-1	-1	-1	-1	0
12	9962434	G	A	PASS	upstream_gene_variant	MODIFIER	TREML2	481791	transcript	XM_538912.4	protein_coding	-1	c.-3765C>T		-1	-1	-1	-1	-1	-1	3030
12	9962434	G	A	PASS	upstream_gene_variant	MODIFIER	TREML2	481791	transcript	XR_001317464.1	pseudogene	-1	n.-3030C>T		-1	-1	-1	-1	-1	-1	3030
12	9962434	G	A	PASS	downstream_gene_variant	MODIFIER	LOC102153134	102153134	transcript	XR_293700.2	pseudogene	-1	n.*889C>T		-1	-1	-1	-1	-1	-1	889
12	9962434	G	A	PASS	intergenic_region	MODIFIER	TREML2-LOC102153134	481791-102153134	intergenic_region	481791-102153134		-1	n.9962434G>A		-1	-1	-1	-1	-1	-1	0
12	9964480	C	T	PASS	intron_variant	MODIFIER	LOC102153134	102153134	transcript	XR_293700.2	pseudogene	7	n.774-429G>A		-1	-1	-1	-1	-1	-1	0
12	9978043	A	G	PASS	intron_variant	MODIFIER	LOC102153134	102153134	transcript	XR_293700.2	pseudogene	4	n.352+1915T>C		-1	-1	-1	-1	-1	-1	0
12	9986337	G	A	PASS	upstream_gene_variant	MODIFIER	LOC102153134	102153134	transcript	XR_293700.2	pseudogene	-1	n.-3084C>T		-1	-1	-1	-1	-1	-1	3084
12	9986337	G	A	PASS	downstream_gene_variant	MODIFIER	TREM1	608994	transcript	NM_001284492.1	protein_coding	-1	c.*4636C>T		-1	-1	-1	-1	-1	-1	4636
12	9986337	G	A	PASS	downstream_gene_variant	MODIFIER	TREM1	608994	transcript	XM_005627314.2	protein_coding	-1	c.*4636C>T		-1	-1	-1	-1	-1	-1	4359
12	9986337	G	A	PASS	intergenic_region	MODIFIER	LOC102153134-TREM1	102153134-608994	intergenic_region	102153134-608994		-1	n.9986337G>A		-1	-1	-1	-1	-1	-1	0
12	9987595	C	A	PASS	upstream_gene_variant	MODIFIER	LOC102153134	102153134	transcript	XR_293700.2	pseudogene	-1	n.-4342G>T		-1	-1	-1	-1	-1	-1	4342
12	9987595	C	A	PASS	downstream_gene_variant	MODIFIER	TREM1	608994	transcript	NM_001284492.1	protein_coding	-1	c.*3378G>T		-1	-1	-1	-1	-1	-1	3378
12	9987595	C	A	PASS	downstream_gene_variant	MODIFIER	TREM1	608994	transcript	XM_005627314.2	protein_coding	-1	c.*3378G>T		-1	-1	-1	-1	-1	-1	3101
12	9987595	C	A	PASS	intergenic_region	MODIFIER	LOC102153134-TREM1	102153134-608994	intergenic_region	102153134-608994		-1	n.9987595C>A		-1	-1	-1	-1	-1	-1	0
12	9987693	G	A	PASS	upstream_gene_variant	MODIFIER	LOC102153134	102153134	transcript	XR_293700.2	pseudogene	-1	n.-4440C>T		-1	-1	-1	-1	-1	-1	4440
12	9987693	G	A	PASS	downstream_gene_variant	MODIFIER	TREM1	608994	transcript	NM_001284492.1	protein_coding	-1	c.*3280C>T		-1	-1	-1	-1	-1	-1	3280
12	9987693	G	A	PASS	downstream_gene_variant	MODIFIER	TREM1	608994	transcript	XM_005627314.2	protein_coding	-1	c.*3280C>T		-1	-1	-1	-1	-1	-1	3003
12	9987693	G	A	PASS	intergenic_region	MODIFIER	LOC102153134-TREM1	102153134-608994	intergenic_region	102153134-608994		-1	n.9987693G>A		-1	-1	-1	-1	-1	-1	0
12	9988023	A	ATTGT	PASS	upstream_gene_variant	MODIFIER	LOC102153134	102153134	transcript	XR_293700.2	pseudogene	-1	n.-4771_-4770insACAA		-1	-1	-1	-1	-1	-1	4771
12	9988023	A	ATTGT	PASS	downstream_gene_variant	MODIFIER	TREM1	608994	transcript	NM_001284492.1	protein_coding	-1	c.*2949_*2950insACAA		-1	-1	-1	-1	-1	-1	2949
12	9988023	A	ATTGT	PASS	downstream_gene_variant	MODIFIER	TREM1	608994	transcript	XM_005627314.2	protein_coding	-1	c.*2949_*2950insACAA		-1	-1	-1	-1	-1	-1	2672
12	9988023	A	ATTGT	PASS	intergenic_region	MODIFIER	LOC102153134-TREM1	102153134-608994	intergenic_region	102153134-608994		-1	n.9988023_9988024insTTGT		-1	-1	-1	-1	-1	-1	0
12	9988042	C	G	PASS	upstream_gene_variant	MODIFIER	LOC102153134	102153134	transcript	XR_293700.2	pseudogene	-1	n.-4789G>C		-1	-1	-1	-1	-1	-1	4789
12	9988042	C	G	PASS	downstream_gene_variant	MODIFIER	TREM1	608994	transcript	NM_001284492.1	protein_coding	-1	c.*2931G>C		-1	-1	-1	-1	-1	-1	2931
12	9988042	C	G	PASS	downstream_gene_variant	MODIFIER	TREM1	608994	transcript	XM_005627314.2	protein_coding	-1	c.*2931G>C		-1	-1	-1	-1	-1	-1	2654
12	9988042	C	G	PASS	intergenic_region	MODIFIER	LOC102153134-TREM1	102153134-608994	intergenic_region	102153134-608994		-1	n.9988042C>G		-1	-1	-1	-1	-1	-1	0
12	9988372	C	T	PASS	downstream_gene_variant	MODIFIER	TREM1	608994	transcript	NM_001284492.1	protein_coding	-1	c.*2601G>A		-1	-1	-1	-1	-1	-1	2601
12	9988372	C	T	PASS	downstream_gene_variant	MODIFIER	TREM1	608994	transcript	XM_005627314.2	protein_coding	-1	c.*2601G>A		-1	-1	-1	-1	-1	-1	2324
12	9988372	C	T	PASS	intergenic_region	MODIFIER	LOC102153134-TREM1	102153134-608994	intergenic_region	102153134-608994		-1	n.9988372C>T		-1	-1	-1	-1	-1	-1	0
12	9988435	G	A	PASS	downstream_gene_variant	MODIFIER	TREM1	608994	transcript	NM_001284492.1	protein_coding	-1	c.*2538C>T		-1	-1	-1	-1	-1	-1	2538
12	9988435	G	A	PASS	downstream_gene_variant	MODIFIER	TREM1	608994	transcript	XM_005627314.2	protein_coding	-1	c.*2538C>T		-1	-1	-1	-1	-1	-1	2261
12	9988435	G	A	PASS	intergenic_region	MODIFIER	LOC102153134-TREM1	102153134-608994	intergenic_region	102153134-608994		-1	n.9988435G>A		-1	-1	-1	-1	-1	-1	0
12	9990768	C	T	PASS	3_prime_UTR_variant	MODIFIER	TREM1	608994	transcript	XM_005627314.2	protein_coding	4	c.*205G>A		-1	-1	-1	-1	-1	-1	205
12	9990768	C	T	PASS	downstream_gene_variant	MODIFIER	TREM1	608994	transcript	NM_001284492.1	protein_coding	-1	c.*205G>A		-1	-1	-1	-1	-1	-1	205
12	9991785	T	G	PASS	intron_variant	MODIFIER	TREM1	608994	transcript	NM_001284492.1	protein_coding	3	c.612-707A>C		-1	-1	-1	-1	-1	-1	0
12	9991785	T	G	PASS	intron_variant	MODIFIER	TREM1	608994	transcript	XM_005627314.2	protein_coding	3	c.498-707A>C		-1	-1	-1	-1	-1	-1	0
12	9993042	A	G	PASS	intron_variant	MODIFIER	TREM1	608994	transcript	NM_001284492.1	protein_coding	3	c.611+1452T>C		-1	-1	-1	-1	-1	-1	0
12	9993042	A	G	PASS	intron_variant	MODIFIER	TREM1	608994	transcript	XM_005627314.2	protein_coding	3	c.497+1452T>C		-1	-1	-1	-1	-1	-1	0
12	9993253	T	C	PASS	intron_variant	MODIFIER	TREM1	608994	transcript	NM_001284492.1	protein_coding	3	c.611+1241A>G		-1	-1	-1	-1	-1	-1	0
12	9993253	T	C	PASS	intron_variant	MODIFIER	TREM1	608994	transcript	XM_005627314.2	protein_coding	3	c.497+1241A>G		-1	-1	-1	-1	-1	-1	0
12	9993279	C	T	PASS	intron_variant	MODIFIER	TREM1	608994	transcript	NM_001284492.1	protein_coding	3	c.611+1215G>A		-1	-1	-1	-1	-1	-1	0
12	9993279	C	T	PASS	intron_variant	MODIFIER	TREM1	608994	transcript	XM_005627314.2	protein_coding	3	c.497+1215G>A		-1	-1	-1	-1	-1	-1	0
12	9993404	T	C	PASS	intron_variant	MODIFIER	TREM1	608994	transcript	NM_001284492.1	protein_coding	3	c.611+1090A>G		-1	-1	-1	-1	-1	-1	0
12	9993404	T	C	PASS	intron_variant	MODIFIER	TREM1	608994	transcript	XM_005627314.2	protein_coding	3	c.497+1090A>G		-1	-1	-1	-1	-1	-1	0
12	9993596	C	A	PASS	intron_variant	MODIFIER	TREM1	608994	transcript	NM_001284492.1	protein_coding	3	c.611+898G>T		-1	-1	-1	-1	-1	-1	0
12	9993596	C	A	PASS	intron_variant	MODIFIER	TREM1	608994	transcript	XM_005627314.2	protein_coding	3	c.497+898G>T		-1	-1	-1	-1	-1	-1	0
12	9993937	A	C	PASS	intron_variant	MODIFIER	TREM1	608994	transcript	NM_001284492.1	protein_coding	3	c.611+557T>G		-1	-1	-1	-1	-1	-1	0
12	9993937	A	C	PASS	intron_variant	MODIFIER	TREM1	608994	transcript	XM_005627314.2	protein_coding	3	c.497+557T>G		-1	-1	-1	-1	-1	-1	0
12	9994030	C	T	PASS	intron_variant	MODIFIER	TREM1	608994	transcript	NM_001284492.1	protein_coding	3	c.611+464G>A		-1	-1	-1	-1	-1	-1	0
12	9994030	C	T	PASS	intron_variant	MODIFIER	TREM1	608994	transcript	XM_005627314.2	protein_coding	3	c.497+464G>A		-1	-1	-1	-1	-1	-1	0
12	9994318	G	A	PASS	intron_variant	MODIFIER	TREM1	608994	transcript	NM_001284492.1	protein_coding	3	c.611+176C>T		-1	-1	-1	-1	-1	-1	0
12	9994318	G	A	PASS	intron_variant	MODIFIER	TREM1	608994	transcript	XM_005627314.2	protein_coding	3	c.497+176C>T		-1	-1	-1	-1	-1	-1	0
12	9994346	C	T	PASS	intron_variant	MODIFIER	TREM1	608994	transcript	NM_001284492.1	protein_coding	3	c.611+148G>A		-1	-1	-1	-1	-1	-1	0
12	9994346	C	T	PASS	intron_variant	MODIFIER	TREM1	608994	transcript	XM_005627314.2	protein_coding	3	c.497+148G>A		-1	-1	-1	-1	-1	-1	0
12	9994357	C	T	PASS	intron_variant	MODIFIER	TREM1	608994	transcript	NM_001284492.1	protein_coding	3	c.611+137G>A		-1	-1	-1	-1	-1	-1	0
12	9994357	C	T	PASS	intron_variant	MODIFIER	TREM1	608994	transcript	XM_005627314.2	protein_coding	3	c.497+137G>A		-1	-1	-1	-1	-1	-1	0
12	9994413	G	T	PASS	intron_variant	MODIFIER	TREM1	608994	transcript	NM_001284492.1	protein_coding	3	c.611+81C>A		-1	-1	-1	-1	-1	-1	0
12	9994413	G	T	PASS	intron_variant	MODIFIER	TREM1	608994	transcript	XM_005627314.2	protein_coding	3	c.497+81C>A		-1	-1	-1	-1	-1	-1	0
12	9994709	G	A	PASS	intron_variant	MODIFIER	TREM1	608994	transcript	NM_001284492.1	protein_coding	2	c.407-11C>T		-1	-1	-1	-1	-1	-1	0
12	9994709	G	A	PASS	intron_variant	MODIFIER	TREM1	608994	transcript	XM_005627314.2	protein_coding	2	c.293-11C>T		-1	-1	-1	-1	-1	-1	0
12	9994748	G	T	PASS	intron_variant	MODIFIER	TREM1	608994	transcript	NM_001284492.1	protein_coding	2	c.407-50C>A		-1	-1	-1	-1	-1	-1	0
12	9994748	G	T	PASS	intron_variant	MODIFIER	TREM1	608994	transcript	XM_005627314.2	protein_coding	2	c.293-50C>A		-1	-1	-1	-1	-1	-1	0
12	9995024	A	G	PASS	intron_variant	MODIFIER	TREM1	608994	transcript	NM_001284492.1	protein_coding	2	c.407-326T>C		-1	-1	-1	-1	-1	-1	0
12	9995024	A	G	PASS	intron_variant	MODIFIER	TREM1	608994	transcript	XM_005627314.2	protein_coding	2	c.293-326T>C		-1	-1	-1	-1	-1	-1	0
12	9995872	G	A	PASS	intron_variant	MODIFIER	TREM1	608994	transcript	NM_001284492.1	protein_coding	2	c.406+790C>T		-1	-1	-1	-1	-1	-1	0
12	9995872	G	A	PASS	intron_variant	MODIFIER	TREM1	608994	transcript	XM_005627314.2	protein_coding	2	c.292+790C>T		-1	-1	-1	-1	-1	-1	0
12	9996387	T	C	PASS	intron_variant	MODIFIER	TREM1	608994	transcript	NM_001284492.1	protein_coding	2	c.406+275A>G		-1	-1	-1	-1	-1	-1	0
12	9996387	T	C	PASS	intron_variant	MODIFIER	TREM1	608994	transcript	XM_005627314.2	protein_coding	2	c.292+275A>G		-1	-1	-1	-1	-1	-1	0
12	9996408	G	T	PASS	intron_variant	MODIFIER	TREM1	608994	transcript	NM_001284492.1	protein_coding	2	c.406+254C>A		-1	-1	-1	-1	-1	-1	0
12	9996408	G	T	PASS	intron_variant	MODIFIER	TREM1	608994	transcript	XM_005627314.2	protein_coding	2	c.292+254C>A		-1	-1	-1	-1	-1	-1	0
12	9996428	T	C	PASS	intron_variant	MODIFIER	TREM1	608994	transcript	NM_001284492.1	protein_coding	2	c.406+234A>G		-1	-1	-1	-1	-1	-1	0
12	9996428	T	C	PASS	intron_variant	MODIFIER	TREM1	608994	transcript	XM_005627314.2	protein_coding	2	c.292+234A>G		-1	-1	-1	-1	-1	-1	0
12	9996586	T	A	PASS	intron_variant	MODIFIER	TREM1	608994	transcript	NM_001284492.1	protein_coding	2	c.406+76A>T		-1	-1	-1	-1	-1	-1	0
12	9996586	T	A	PASS	intron_variant	MODIFIER	TREM1	608994	transcript	XM_005627314.2	protein_coding	2	c.292+76A>T		-1	-1	-1	-1	-1	-1	0
12	9996654	T	C	PASS	splice_region_variant&intron_variant	LOW	TREM1	608994	transcript	NM_001284492.1	protein_coding	2	c.406+8A>G		-1	-1	-1	-1	-1	-1	0
12	9996654	T	C	PASS	splice_region_variant&intron_variant	LOW	TREM1	608994	transcript	XM_005627314.2	protein_coding	2	c.292+8A>G		-1	-1	-1	-1	-1	-1	0
12	9996669	C	T	PASS	synonymous_variant	LOW	TREM1	608994	transcript	NM_001284492.1	protein_coding	2	c.399G>A	p.Val133Val	399	717	399	717	133	238	0
12	9996669	C	T	PASS	synonymous_variant	LOW	TREM1	608994	transcript	XM_005627314.2	protein_coding	2	c.285G>A	p.Val95Val	463	1058	285	603	95	200	0
12	9997055	A	T	PASS	intron_variant	MODIFIER	TREM1	608994	transcript	NM_001284492.1	protein_coding	1	c.50-37T>A		-1	-1	-1	-1	-1	-1	0
12	9997055	A	T	PASS	intron_variant	MODIFIER	TREM1	608994	transcript	XM_005627314.2	protein_coding	1	c.-65-37T>A		-1	-1	-1	-1	-1	-1	0
12	9997256	TTGTTTTG	T	PASS	intron_variant	MODIFIER	TREM1	608994	transcript	NM_001284492.1	protein_coding	1	c.50-245_50-239delCAAAACA		-1	-1	-1	-1	-1	-1	0
12	9997256	TTGTTTTG	T	PASS	intron_variant	MODIFIER	TREM1	608994	transcript	XM_005627314.2	protein_coding	1	c.-65-245_-65-239delCAAAACA		-1	-1	-1	-1	-1	-1	0
12	9997267	G	T	PASS	intron_variant	MODIFIER	TREM1	608994	transcript	NM_001284492.1	protein_coding	1	c.50-249C>A		-1	-1	-1	-1	-1	-1	0
12	9997267	G	T	PASS	intron_variant	MODIFIER	TREM1	608994	transcript	XM_005627314.2	protein_coding	1	c.-65-249C>A		-1	-1	-1	-1	-1	-1	0
12	9997268	GGAAAA	G	PASS	intron_variant	MODIFIER	TREM1	608994	transcript	NM_001284492.1	protein_coding	1	c.50-255_50-251delTTTTC		-1	-1	-1	-1	-1	-1	0
12	9997268	GGAAAA	G	PASS	intron_variant	MODIFIER	TREM1	608994	transcript	XM_005627314.2	protein_coding	1	c.-65-255_-65-251delTTTTC		-1	-1	-1	-1	-1	-1	0
12	10006278	T	G	PASS	intergenic_region	MODIFIER	TREM1-NCR2	608994-609023	intergenic_region	608994-609023		-1	n.10006278T>G		-1	-1	-1	-1	-1	-1	0
12	10010620	C	T	PASS	intergenic_region	MODIFIER	TREM1-NCR2	608994-609023	intergenic_region	608994-609023		-1	n.10010620C>T		-1	-1	-1	-1	-1	-1	0
12	10014705	A	C	PASS	intergenic_region	MODIFIER	TREM1-NCR2	608994-609023	intergenic_region	608994-609023		-1	n.10014705A>C		-1	-1	-1	-1	-1	-1	0
12	10014996	T	C	PASS	intergenic_region	MODIFIER	TREM1-NCR2	608994-609023	intergenic_region	608994-609023		-1	n.10014996T>C		-1	-1	-1	-1	-1	-1	0
12	10015176	G	A	PASS	intergenic_region	MODIFIER	TREM1-NCR2	608994-609023	intergenic_region	608994-609023		-1	n.10015176G>A		-1	-1	-1	-1	-1	-1	0
12	10015267	C	T	PASS	intergenic_region	MODIFIER	TREM1-NCR2	608994-609023	intergenic_region	608994-609023		-1	n.10015267C>T		-1	-1	-1	-1	-1	-1	0
12	10015644	G	A	PASS	intergenic_region	MODIFIER	TREM1-NCR2	608994-609023	intergenic_region	608994-609023		-1	n.10015644G>A		-1	-1	-1	-1	-1	-1	0
12	10015922	C	A	PASS	intergenic_region	MODIFIER	TREM1-NCR2	608994-609023	intergenic_region	608994-609023		-1	n.10015922C>A		-1	-1	-1	-1	-1	-1	0
12	10017131	A	T	PASS	intergenic_region	MODIFIER	TREM1-NCR2	608994-609023	intergenic_region	608994-609023		-1	n.10017131A>T		-1	-1	-1	-1	-1	-1	0
12	10017140	G	A	PASS	intergenic_region	MODIFIER	TREM1-NCR2	608994-609023	intergenic_region	608994-609023		-1	n.10017140G>A		-1	-1	-1	-1	-1	-1	0
12	10017293	C	T	PASS	intergenic_region	MODIFIER	TREM1-NCR2	608994-609023	intergenic_region	608994-609023		-1	n.10017293C>T		-1	-1	-1	-1	-1	-1	0
12	10017661	A	T	PASS	intergenic_region	MODIFIER	TREM1-NCR2	608994-609023	intergenic_region	608994-609023		-1	n.10017661A>T		-1	-1	-1	-1	-1	-1	0
12	10017826	C	T	PASS	intergenic_region	MODIFIER	TREM1-NCR2	608994-609023	intergenic_region	608994-609023		-1	n.10017826C>T		-1	-1	-1	-1	-1	-1	0
12	10018217	T	C	PASS	intergenic_region	MODIFIER	TREM1-NCR2	608994-609023	intergenic_region	608994-609023		-1	n.10018217T>C		-1	-1	-1	-1	-1	-1	0
12	10018328	C	T	PASS	intergenic_region	MODIFIER	TREM1-NCR2	608994-609023	intergenic_region	608994-609023		-1	n.10018328C>T		-1	-1	-1	-1	-1	-1	0
12	10018380	C	T	PASS	intergenic_region	MODIFIER	TREM1-NCR2	608994-609023	intergenic_region	608994-609023		-1	n.10018380C>T		-1	-1	-1	-1	-1	-1	0
12	10018771	C	T	PASS	intergenic_region	MODIFIER	TREM1-NCR2	608994-609023	intergenic_region	608994-609023		-1	n.10018771C>T		-1	-1	-1	-1	-1	-1	0
12	10018788	C	T	PASS	intergenic_region	MODIFIER	TREM1-NCR2	608994-609023	intergenic_region	608994-609023		-1	n.10018788C>T		-1	-1	-1	-1	-1	-1	0
12	10018803	C	T	PASS	intergenic_region	MODIFIER	TREM1-NCR2	608994-609023	intergenic_region	608994-609023		-1	n.10018803C>T		-1	-1	-1	-1	-1	-1	0
12	10018982	G	T	PASS	intergenic_region	MODIFIER	TREM1-NCR2	608994-609023	intergenic_region	608994-609023		-1	n.10018982G>T		-1	-1	-1	-1	-1	-1	0
12	10019248	A	G	PASS	intergenic_region	MODIFIER	TREM1-NCR2	608994-609023	intergenic_region	608994-609023		-1	n.10019248A>G		-1	-1	-1	-1	-1	-1	0
12	10019303	G	A	PASS	intergenic_region	MODIFIER	TREM1-NCR2	608994-609023	intergenic_region	608994-609023		-1	n.10019303G>A		-1	-1	-1	-1	-1	-1	0
12	10019418	C	G	PASS	intergenic_region	MODIFIER	TREM1-NCR2	608994-609023	intergenic_region	608994-609023		-1	n.10019418C>G		-1	-1	-1	-1	-1	-1	0
12	10019457	G	A	PASS	intergenic_region	MODIFIER	TREM1-NCR2	608994-609023	intergenic_region	608994-609023		-1	n.10019457G>A		-1	-1	-1	-1	-1	-1	0
12	10019577	C	T	PASS	intergenic_region	MODIFIER	TREM1-NCR2	608994-609023	intergenic_region	608994-609023		-1	n.10019577C>T		-1	-1	-1	-1	-1	-1	0
12	10019767	C	A	PASS	intergenic_region	MODIFIER	TREM1-NCR2	608994-609023	intergenic_region	608994-609023		-1	n.10019767C>A		-1	-1	-1	-1	-1	-1	0
12	10019818	T	TG	PASS	intergenic_region	MODIFIER	TREM1-NCR2	608994-609023	intergenic_region	608994-609023		-1	n.10019818_10019819insG		-1	-1	-1	-1	-1	-1	0
12	10019827	T	G	PASS	intergenic_region	MODIFIER	TREM1-NCR2	608994-609023	intergenic_region	608994-609023		-1	n.10019827T>G		-1	-1	-1	-1	-1	-1	0
12	10019845	G	GT	PASS	intergenic_region	MODIFIER	TREM1-NCR2	608994-609023	intergenic_region	608994-609023		-1	n.10019845_10019846insT		-1	-1	-1	-1	-1	-1	0
12	10020094	A	G	PASS	intergenic_region	MODIFIER	TREM1-NCR2	608994-609023	intergenic_region	608994-609023		-1	n.10020094A>G		-1	-1	-1	-1	-1	-1	0
12	10020471	A	G	PASS	intergenic_region	MODIFIER	TREM1-NCR2	608994-609023	intergenic_region	608994-609023		-1	n.10020471A>G		-1	-1	-1	-1	-1	-1	0
12	10020721	A	AG	PASS	intergenic_region	MODIFIER	TREM1-NCR2	608994-609023	intergenic_region	608994-609023		-1	n.10020721_10020722insG		-1	-1	-1	-1	-1	-1	0
12	10020724	T	C	PASS	intergenic_region	MODIFIER	TREM1-NCR2	608994-609023	intergenic_region	608994-609023		-1	n.10020724T>C		-1	-1	-1	-1	-1	-1	0
12	10020990	A	T	PASS	intergenic_region	MODIFIER	TREM1-NCR2	608994-609023	intergenic_region	608994-609023		-1	n.10020990A>T		-1	-1	-1	-1	-1	-1	0
12	10021082	A	G	PASS	intergenic_region	MODIFIER	TREM1-NCR2	608994-609023	intergenic_region	608994-609023		-1	n.10021082A>G		-1	-1	-1	-1	-1	-1	0
12	10021152	A	G	PASS	intergenic_region	MODIFIER	TREM1-NCR2	608994-609023	intergenic_region	608994-609023		-1	n.10021152A>G		-1	-1	-1	-1	-1	-1	0
12	10021379	G	A	PASS	intergenic_region	MODIFIER	TREM1-NCR2	608994-609023	intergenic_region	608994-609023		-1	n.10021379G>A		-1	-1	-1	-1	-1	-1	0
12	10021573	A	G	PASS	intergenic_region	MODIFIER	TREM1-NCR2	608994-609023	intergenic_region	608994-609023		-1	n.10021573A>G		-1	-1	-1	-1	-1	-1	0
12	10021584	C	T	PASS	intergenic_region	MODIFIER	TREM1-NCR2	608994-609023	intergenic_region	608994-609023		-1	n.10021584C>T		-1	-1	-1	-1	-1	-1	0
12	10023259	T	C	PASS	intergenic_region	MODIFIER	TREM1-NCR2	608994-609023	intergenic_region	608994-609023		-1	n.10023259T>C		-1	-1	-1	-1	-1	-1	0
12	10025190	G	A	PASS	intergenic_region	MODIFIER	TREM1-NCR2	608994-609023	intergenic_region	608994-609023		-1	n.10025190G>A		-1	-1	-1	-1	-1	-1	0
12	10025395	T	TATATATAC	PASS	intergenic_region	MODIFIER	TREM1-NCR2	608994-609023	intergenic_region	608994-609023		-1	n.10025395_10025396insATATATAC		-1	-1	-1	-1	-1	-1	0
12	10025671	G	A	GATKstd	intergenic_region	MODIFIER	TREM1-NCR2	608994-609023	intergenic_region	608994-609023		-1	n.10025671G>A		-1	-1	-1	-1	-1	-1	0
12	10025898	C	T	PASS	intergenic_region	MODIFIER	TREM1-NCR2	608994-609023	intergenic_region	608994-609023		-1	n.10025898C>T		-1	-1	-1	-1	-1	-1	0
12	10027773	G	A	PASS	intergenic_region	MODIFIER	TREM1-NCR2	608994-609023	intergenic_region	608994-609023		-1	n.10027773G>A		-1	-1	-1	-1	-1	-1	0
12	10028566	A	C	PASS	intergenic_region	MODIFIER	TREM1-NCR2	608994-609023	intergenic_region	608994-609023		-1	n.10028566A>C		-1	-1	-1	-1	-1	-1	0
12	10028637	AG	A	PASS	intergenic_region	MODIFIER	TREM1-NCR2	608994-609023	intergenic_region	608994-609023		-1	n.10028638delG		-1	-1	-1	-1	-1	-1	0
12	10031655	G	A	PASS	intergenic_region	MODIFIER	TREM1-NCR2	608994-609023	intergenic_region	608994-609023		-1	n.10031655G>A		-1	-1	-1	-1	-1	-1	0
12	10039822	GA	G	PASS	intergenic_region	MODIFIER	TREM1-NCR2	608994-609023	intergenic_region	608994-609023		-1	n.10039823delA		-1	-1	-1	-1	-1	-1	0
12	10047620	C	T	PASS	upstream_gene_variant	MODIFIER	NCR2	609023	transcript	XM_005627315.1	protein_coding	-1	c.-314C>T		-1	-1	-1	-1	-1	-1	314
12	10047620	C	T	PASS	intergenic_region	MODIFIER	TREM1-NCR2	608994-609023	intergenic_region	608994-609023		-1	n.10047620C>T		-1	-1	-1	-1	-1	-1	0
12	10051323	T	TA	PASS	intron_variant	MODIFIER	NCR2	609023	transcript	XM_005627315.1	protein_coding	2	c.398-2555_398-2554insA		-1	-1	-1	-1	-1	-1	0
12	10059185	C	T	PASS	downstream_gene_variant	MODIFIER	NCR2	609023	transcript	XM_005627315.1	protein_coding	-1	c.*4176C>T		-1	-1	-1	-1	-1	-1	3982
12	10059185	C	T	PASS	intergenic_region	MODIFIER	NCR2-LOC106559582	609023-106559582	intergenic_region	609023-106559582		-1	n.10059185C>T		-1	-1	-1	-1	-1	-1	0
12	10069344	G	A	PASS	intergenic_region	MODIFIER	NCR2-LOC106559582	609023-106559582	intergenic_region	609023-106559582		-1	n.10069344G>A		-1	-1	-1	-1	-1	-1	0
12	10069923	G	T	GATKstd	intergenic_region	MODIFIER	NCR2-LOC106559582	609023-106559582	intergenic_region	609023-106559582		-1	n.10069923G>T		-1	-1	-1	-1	-1	-1	0
12	10071345	TCA	T	PASS	intergenic_region	MODIFIER	NCR2-LOC106559582	609023-106559582	intergenic_region	609023-106559582		-1	n.10071346_10071347delCA		-1	-1	-1	-1	-1	-1	0
12	10074248	C	T	GATKstd	upstream_gene_variant	MODIFIER	LOC106559582	106559582	transcript	XR_001317435.1	pseudogene	-1	n.-4593C>T		-1	-1	-1	-1	-1	-1	4593
12	10074248	C	T	GATKstd	intergenic_region	MODIFIER	NCR2-LOC106559582	609023-106559582	intergenic_region	609023-106559582		-1	n.10074248C>T		-1	-1	-1	-1	-1	-1	0
12	10110743	G	T	GATKstd	intergenic_region	MODIFIER	LOC106559582-FOXP4	106559582-481793	intergenic_region	106559582-481793		-1	n.10110743G>T		-1	-1	-1	-1	-1	-1	0
12	10111267	AG	A	PASS	intergenic_region	MODIFIER	LOC106559582-FOXP4	106559582-481793	intergenic_region	106559582-481793		-1	n.10111268delG		-1	-1	-1	-1	-1	-1	0
12	10160505	T	G	PASS	intergenic_region	MODIFIER	LOC106559582-FOXP4	106559582-481793	intergenic_region	106559582-481793		-1	n.10160505T>G		-1	-1	-1	-1	-1	-1	0
12	10177986	G	C	PASS	intergenic_region	MODIFIER	LOC106559582-FOXP4	106559582-481793	intergenic_region	106559582-481793		-1	n.10177986G>C		-1	-1	-1	-1	-1	-1	0
12	10188216	A	T	PASS	intergenic_region	MODIFIER	LOC106559582-FOXP4	106559582-481793	intergenic_region	106559582-481793		-1	n.10188216A>T		-1	-1	-1	-1	-1	-1	0
12	10710557	C	T	GATKstd	3_prime_UTR_variant	MODIFIER	TAF8	481798	transcript	XM_005627343.2	protein_coding	9	c.*1025C>T		-1	-1	-1	-1	-1	-1	1025
12	10710557	C	T	GATKstd	3_prime_UTR_variant	MODIFIER	TAF8	481798	transcript	XM_005627347.2	protein_coding	9	c.*1025C>T		-1	-1	-1	-1	-1	-1	1025
12	10710557	C	T	GATKstd	downstream_gene_variant	MODIFIER	TAF8	481798	transcript	XM_005627344.2	protein_coding	-1	c.*6329C>T		-1	-1	-1	-1	-1	-1	4705
12	10710557	C	T	GATKstd	downstream_gene_variant	MODIFIER	TAF8	481798	transcript	XM_005627345.2	protein_coding	-1	c.*6329C>T		-1	-1	-1	-1	-1	-1	4705
12	10710557	C	T	GATKstd	downstream_gene_variant	MODIFIER	TAF8	481798	transcript	XM_538919.5	protein_coding	-1	c.*1331C>T		-1	-1	-1	-1	-1	-1	1331
12	10710557	C	T	GATKstd	intron_variant	MODIFIER	TAF8	481798	transcript	XM_005627346.2	protein_coding	7	c.780+8245C>T		-1	-1	-1	-1	-1	-1	0
12	10799757	G	T	GATKstd	downstream_gene_variant	MODIFIER	GUCA1A	609180	transcript	XM_846394.4	protein_coding	-1	c.*4366G>T		-1	-1	-1	-1	-1	-1	3787
12	10799757	G	T	GATKstd	intron_variant	MODIFIER	GUCA1B	481801	transcript	XM_538922.4	protein_coding	2	c.357+457C>A		-1	-1	-1	-1	-1	-1	0
12	10799757	G	T	GATKstd	intron_variant	MODIFIER	GUCA1B	481801	transcript	XM_014118438.1	protein_coding	2	c.237+457C>A		-1	-1	-1	-1	-1	-1	0
12	10847305	A	G	GATKstd	intron_variant	MODIFIER	TRERF1	608906	transcript	XM_014118440.1	protein_coding	16	c.3184-732T>C		-1	-1	-1	-1	-1	-1	0
12	10847305	A	G	GATKstd	intron_variant	MODIFIER	TRERF1	608906	transcript	XM_014118443.1	protein_coding	16	c.3184-732T>C		-1	-1	-1	-1	-1	-1	0
12	10847305	A	G	GATKstd	intron_variant	MODIFIER	TRERF1	608906	transcript	XM_005627351.2	protein_coding	16	c.3127-768T>C		-1	-1	-1	-1	-1	-1	0
12	10847305	A	G	GATKstd	intron_variant	MODIFIER	TRERF1	608906	transcript	XM_005627357.2	protein_coding	15	c.2812-768T>C		-1	-1	-1	-1	-1	-1	0
12	10847305	A	G	GATKstd	intron_variant	MODIFIER	TRERF1	608906	transcript	XM_014118445.1	protein_coding	16	c.3184-732T>C		-1	-1	-1	-1	-1	-1	0
12	10847305	A	G	GATKstd	intron_variant	MODIFIER	TRERF1	608906	transcript	XM_014118446.1	protein_coding	15	c.3184-732T>C		-1	-1	-1	-1	-1	-1	0
12	10847305	A	G	GATKstd	intron_variant	MODIFIER	TRERF1	608906	transcript	XM_014118447.1	protein_coding	16	c.3184-768T>C		-1	-1	-1	-1	-1	-1	0
12	10847305	A	G	GATKstd	intron_variant	MODIFIER	TRERF1	608906	transcript	XM_014118448.1	protein_coding	16	c.3127-732T>C		-1	-1	-1	-1	-1	-1	0
12	10847305	A	G	GATKstd	intron_variant	MODIFIER	TRERF1	608906	transcript	XM_014118449.1	protein_coding	16	c.3124-732T>C		-1	-1	-1	-1	-1	-1	0
12	10847305	A	G	GATKstd	intron_variant	MODIFIER	TRERF1	608906	transcript	XM_014118450.1	protein_coding	15	c.2869-732T>C		-1	-1	-1	-1	-1	-1	0
12	10847305	A	G	GATKstd	intron_variant	MODIFIER	TRERF1	608906	transcript	XM_846991.4	protein_coding	16	c.3067-768T>C		-1	-1	-1	-1	-1	-1	0
12	10847305	A	G	GATKstd	intron_variant	MODIFIER	TRERF1	608906	transcript	XM_014118442.1	protein_coding	16	c.3184-732T>C		-1	-1	-1	-1	-1	-1	0
12	10847305	A	G	GATKstd	intron_variant	MODIFIER	TRERF1	608906	transcript	XM_014118441.1	protein_coding	16	c.3184-732T>C		-1	-1	-1	-1	-1	-1	0
12	10847305	A	G	GATKstd	intron_variant	MODIFIER	TRERF1	608906	transcript	XM_014118444.1	protein_coding	16	c.3184-732T>C		-1	-1	-1	-1	-1	-1	0
12	10852280	T	C	GATKstd	intron_variant	MODIFIER	TRERF1	608906	transcript	XM_014118440.1	protein_coding	15	c.2980-2713A>G		-1	-1	-1	-1	-1	-1	0
12	10852280	T	C	GATKstd	intron_variant	MODIFIER	TRERF1	608906	transcript	XM_014118443.1	protein_coding	15	c.2980-2713A>G		-1	-1	-1	-1	-1	-1	0
12	10852280	T	C	GATKstd	intron_variant	MODIFIER	TRERF1	608906	transcript	XM_005627351.2	protein_coding	15	c.2923-2713A>G		-1	-1	-1	-1	-1	-1	0
12	10852280	T	C	GATKstd	intron_variant	MODIFIER	TRERF1	608906	transcript	XM_005627357.2	protein_coding	14	c.2608-2713A>G		-1	-1	-1	-1	-1	-1	0
12	10852280	T	C	GATKstd	intron_variant	MODIFIER	TRERF1	608906	transcript	XM_014118445.1	protein_coding	15	c.2980-2713A>G		-1	-1	-1	-1	-1	-1	0
12	10852280	T	C	GATKstd	intron_variant	MODIFIER	TRERF1	608906	transcript	XM_014118446.1	protein_coding	14	c.2980-2713A>G		-1	-1	-1	-1	-1	-1	0
12	10852280	T	C	GATKstd	intron_variant	MODIFIER	TRERF1	608906	transcript	XM_014118447.1	protein_coding	15	c.2980-2713A>G		-1	-1	-1	-1	-1	-1	0
12	10852280	T	C	GATKstd	intron_variant	MODIFIER	TRERF1	608906	transcript	XM_014118448.1	protein_coding	15	c.2923-2713A>G		-1	-1	-1	-1	-1	-1	0
12	10852280	T	C	GATKstd	intron_variant	MODIFIER	TRERF1	608906	transcript	XM_014118449.1	protein_coding	15	c.2920-2713A>G		-1	-1	-1	-1	-1	-1	0
12	10852280	T	C	GATKstd	intron_variant	MODIFIER	TRERF1	608906	transcript	XM_014118450.1	protein_coding	14	c.2665-2713A>G		-1	-1	-1	-1	-1	-1	0
12	10852280	T	C	GATKstd	intron_variant	MODIFIER	TRERF1	608906	transcript	XM_846991.4	protein_coding	15	c.2863-2713A>G		-1	-1	-1	-1	-1	-1	0
12	10852280	T	C	GATKstd	intron_variant	MODIFIER	TRERF1	608906	transcript	XM_014118442.1	protein_coding	15	c.2980-2713A>G		-1	-1	-1	-1	-1	-1	0
12	10852280	T	C	GATKstd	intron_variant	MODIFIER	TRERF1	608906	transcript	XM_014118441.1	protein_coding	15	c.2980-2713A>G		-1	-1	-1	-1	-1	-1	0
12	10852280	T	C	GATKstd	intron_variant	MODIFIER	TRERF1	608906	transcript	XM_014118444.1	protein_coding	15	c.2980-2713A>G		-1	-1	-1	-1	-1	-1	0
12	10856520	C	T	GATKstd	intron_variant	MODIFIER	TRERF1	608906	transcript	XM_014118440.1	protein_coding	14	c.2812-914G>A		-1	-1	-1	-1	-1	-1	0
12	10856520	C	T	GATKstd	intron_variant	MODIFIER	TRERF1	608906	transcript	XM_014118443.1	protein_coding	14	c.2812-914G>A		-1	-1	-1	-1	-1	-1	0
12	10856520	C	T	GATKstd	intron_variant	MODIFIER	TRERF1	608906	transcript	XM_005627351.2	protein_coding	14	c.2812-914G>A		-1	-1	-1	-1	-1	-1	0
12	10856520	C	T	GATKstd	intron_variant	MODIFIER	TRERF1	608906	transcript	XM_005627357.2	protein_coding	13	c.2497-914G>A		-1	-1	-1	-1	-1	-1	0
12	10856520	C	T	GATKstd	intron_variant	MODIFIER	TRERF1	608906	transcript	XM_014118445.1	protein_coding	14	c.2812-914G>A		-1	-1	-1	-1	-1	-1	0
12	10856520	C	T	GATKstd	intron_variant	MODIFIER	TRERF1	608906	transcript	XM_014118446.1	protein_coding	13	c.2812-914G>A		-1	-1	-1	-1	-1	-1	0
12	10856520	C	T	GATKstd	intron_variant	MODIFIER	TRERF1	608906	transcript	XM_014118447.1	protein_coding	14	c.2812-914G>A		-1	-1	-1	-1	-1	-1	0
12	10856520	C	T	GATKstd	intron_variant	MODIFIER	TRERF1	608906	transcript	XM_014118448.1	protein_coding	14	c.2812-914G>A		-1	-1	-1	-1	-1	-1	0
12	10856520	C	T	GATKstd	intron_variant	MODIFIER	TRERF1	608906	transcript	XM_014118449.1	protein_coding	14	c.2752-914G>A		-1	-1	-1	-1	-1	-1	0
12	10856520	C	T	GATKstd	intron_variant	MODIFIER	TRERF1	608906	transcript	XM_014118450.1	protein_coding	13	c.2497-914G>A		-1	-1	-1	-1	-1	-1	0
12	10856520	C	T	GATKstd	intron_variant	MODIFIER	TRERF1	608906	transcript	XM_846991.4	protein_coding	14	c.2752-914G>A		-1	-1	-1	-1	-1	-1	0
12	10856520	C	T	GATKstd	intron_variant	MODIFIER	TRERF1	608906	transcript	XM_014118442.1	protein_coding	14	c.2812-914G>A		-1	-1	-1	-1	-1	-1	0
12	10856520	C	T	GATKstd	intron_variant	MODIFIER	TRERF1	608906	transcript	XM_014118441.1	protein_coding	14	c.2812-914G>A		-1	-1	-1	-1	-1	-1	0
12	10856520	C	T	GATKstd	intron_variant	MODIFIER	TRERF1	608906	transcript	XM_014118444.1	protein_coding	14	c.2812-914G>A		-1	-1	-1	-1	-1	-1	0
12	10870903	C	T	GATKstd	intron_variant	MODIFIER	TRERF1	608906	transcript	XM_014118440.1	protein_coding	8	c.1951-668G>A		-1	-1	-1	-1	-1	-1	0
12	10870903	C	T	GATKstd	intron_variant	MODIFIER	TRERF1	608906	transcript	XM_014118443.1	protein_coding	8	c.1951-668G>A		-1	-1	-1	-1	-1	-1	0
12	10870903	C	T	GATKstd	intron_variant	MODIFIER	TRERF1	608906	transcript	XM_005627351.2	protein_coding	8	c.1951-668G>A		-1	-1	-1	-1	-1	-1	0
12	10870903	C	T	GATKstd	intron_variant	MODIFIER	TRERF1	608906	transcript	XM_005627357.2	protein_coding	7	c.1636-668G>A		-1	-1	-1	-1	-1	-1	0
12	10870903	C	T	GATKstd	intron_variant	MODIFIER	TRERF1	608906	transcript	XM_014118445.1	protein_coding	8	c.1951-668G>A		-1	-1	-1	-1	-1	-1	0
12	10870903	C	T	GATKstd	intron_variant	MODIFIER	TRERF1	608906	transcript	XM_014118446.1	protein_coding	7	c.1951-668G>A		-1	-1	-1	-1	-1	-1	0
12	10870903	C	T	GATKstd	intron_variant	MODIFIER	TRERF1	608906	transcript	XM_014118447.1	protein_coding	8	c.1951-668G>A		-1	-1	-1	-1	-1	-1	0
12	10870903	C	T	GATKstd	intron_variant	MODIFIER	TRERF1	608906	transcript	XM_014118448.1	protein_coding	8	c.1951-668G>A		-1	-1	-1	-1	-1	-1	0
12	10870903	C	T	GATKstd	intron_variant	MODIFIER	TRERF1	608906	transcript	XM_014118449.1	protein_coding	8	c.1891-668G>A		-1	-1	-1	-1	-1	-1	0
12	10870903	C	T	GATKstd	intron_variant	MODIFIER	TRERF1	608906	transcript	XM_014118450.1	protein_coding	7	c.1636-668G>A		-1	-1	-1	-1	-1	-1	0
12	10870903	C	T	GATKstd	intron_variant	MODIFIER	TRERF1	608906	transcript	XM_846991.4	protein_coding	8	c.1891-668G>A		-1	-1	-1	-1	-1	-1	0
12	10870903	C	T	GATKstd	intron_variant	MODIFIER	TRERF1	608906	transcript	XM_014118442.1	protein_coding	8	c.1951-668G>A		-1	-1	-1	-1	-1	-1	0
12	10870903	C	T	GATKstd	intron_variant	MODIFIER	TRERF1	608906	transcript	XM_014118441.1	protein_coding	8	c.1951-668G>A		-1	-1	-1	-1	-1	-1	0
12	10870903	C	T	GATKstd	intron_variant	MODIFIER	TRERF1	608906	transcript	XM_014118444.1	protein_coding	8	c.1951-668G>A		-1	-1	-1	-1	-1	-1	0
12	10926374	C	T	GATKstd	intron_variant	MODIFIER	TRERF1	608906	transcript	XM_014118440.1	protein_coding	3	c.-373-20295G>A		-1	-1	-1	-1	-1	-1	0
12	10926374	C	T	GATKstd	intron_variant	MODIFIER	TRERF1	608906	transcript	XM_014118443.1	protein_coding	3	c.-373-20295G>A		-1	-1	-1	-1	-1	-1	0
12	10926374	C	T	GATKstd	intron_variant	MODIFIER	TRERF1	608906	transcript	XM_005627351.2	protein_coding	3	c.-373-20295G>A		-1	-1	-1	-1	-1	-1	0
12	10926374	C	T	GATKstd	intron_variant	MODIFIER	TRERF1	608906	transcript	XM_005627357.2	protein_coding	3	c.-373-20295G>A		-1	-1	-1	-1	-1	-1	0
12	10926374	C	T	GATKstd	intron_variant	MODIFIER	TRERF1	608906	transcript	XM_014118445.1	protein_coding	3	c.-373-20295G>A		-1	-1	-1	-1	-1	-1	0
12	10926374	C	T	GATKstd	intron_variant	MODIFIER	TRERF1	608906	transcript	XM_014118446.1	protein_coding	2	c.-373-20295G>A		-1	-1	-1	-1	-1	-1	0
12	10926374	C	T	GATKstd	intron_variant	MODIFIER	TRERF1	608906	transcript	XM_014118447.1	protein_coding	3	c.-373-20295G>A		-1	-1	-1	-1	-1	-1	0
12	10926374	C	T	GATKstd	intron_variant	MODIFIER	TRERF1	608906	transcript	XM_014118448.1	protein_coding	3	c.-373-20295G>A		-1	-1	-1	-1	-1	-1	0
12	10926374	C	T	GATKstd	intron_variant	MODIFIER	TRERF1	608906	transcript	XM_014118449.1	protein_coding	3	c.-373-20295G>A		-1	-1	-1	-1	-1	-1	0
12	10926374	C	T	GATKstd	intron_variant	MODIFIER	TRERF1	608906	transcript	XM_014118450.1	protein_coding	3	c.-373-20295G>A		-1	-1	-1	-1	-1	-1	0
12	10926374	C	T	GATKstd	intron_variant	MODIFIER	TRERF1	608906	transcript	XM_846991.4	protein_coding	3	c.-373-20295G>A		-1	-1	-1	-1	-1	-1	0
12	10926374	C	T	GATKstd	intron_variant	MODIFIER	TRERF1	608906	transcript	XM_014118442.1	protein_coding	3	c.-373-20295G>A		-1	-1	-1	-1	-1	-1	0
12	10926374	C	T	GATKstd	intron_variant	MODIFIER	TRERF1	608906	transcript	XM_014118441.1	protein_coding	3	c.-373-20295G>A		-1	-1	-1	-1	-1	-1	0
12	10926374	C	T	GATKstd	intron_variant	MODIFIER	TRERF1	608906	transcript	XM_014118444.1	protein_coding	3	c.-373-20295G>A		-1	-1	-1	-1	-1	-1	0
12	10938145	G	A	GATKstd	intron_variant	MODIFIER	TRERF1	608906	transcript	XM_014118440.1	protein_coding	3	c.-374+24450C>T		-1	-1	-1	-1	-1	-1	0
12	10938145	G	A	GATKstd	intron_variant	MODIFIER	TRERF1	608906	transcript	XM_014118443.1	protein_coding	3	c.-374+24450C>T		-1	-1	-1	-1	-1	-1	0
12	10938145	G	A	GATKstd	intron_variant	MODIFIER	TRERF1	608906	transcript	XM_005627351.2	protein_coding	3	c.-374+24450C>T		-1	-1	-1	-1	-1	-1	0
12	10938145	G	A	GATKstd	intron_variant	MODIFIER	TRERF1	608906	transcript	XM_005627357.2	protein_coding	3	c.-374+24450C>T		-1	-1	-1	-1	-1	-1	0
12	10938145	G	A	GATKstd	intron_variant	MODIFIER	TRERF1	608906	transcript	XM_014118445.1	protein_coding	3	c.-374+24450C>T		-1	-1	-1	-1	-1	-1	0
12	10938145	G	A	GATKstd	intron_variant	MODIFIER	TRERF1	608906	transcript	XM_014118446.1	protein_coding	2	c.-373-32066C>T		-1	-1	-1	-1	-1	-1	0
12	10938145	G	A	GATKstd	intron_variant	MODIFIER	TRERF1	608906	transcript	XM_014118447.1	protein_coding	3	c.-374+24450C>T		-1	-1	-1	-1	-1	-1	0
12	10938145	G	A	GATKstd	intron_variant	MODIFIER	TRERF1	608906	transcript	XM_014118448.1	protein_coding	3	c.-374+24450C>T		-1	-1	-1	-1	-1	-1	0
12	10938145	G	A	GATKstd	intron_variant	MODIFIER	TRERF1	608906	transcript	XM_014118449.1	protein_coding	3	c.-374+24450C>T		-1	-1	-1	-1	-1	-1	0
12	10938145	G	A	GATKstd	intron_variant	MODIFIER	TRERF1	608906	transcript	XM_014118450.1	protein_coding	3	c.-374+24450C>T		-1	-1	-1	-1	-1	-1	0
12	10938145	G	A	GATKstd	intron_variant	MODIFIER	TRERF1	608906	transcript	XM_846991.4	protein_coding	3	c.-374+24450C>T		-1	-1	-1	-1	-1	-1	0
12	10938145	G	A	GATKstd	intron_variant	MODIFIER	TRERF1	608906	transcript	XM_014118442.1	protein_coding	3	c.-374+24450C>T		-1	-1	-1	-1	-1	-1	0
12	10938145	G	A	GATKstd	intron_variant	MODIFIER	TRERF1	608906	transcript	XM_014118441.1	protein_coding	3	c.-374+24450C>T		-1	-1	-1	-1	-1	-1	0
12	10938145	G	A	GATKstd	intron_variant	MODIFIER	TRERF1	608906	transcript	XM_014118444.1	protein_coding	3	c.-374+24450C>T		-1	-1	-1	-1	-1	-1	0
12	11068691	T	A	GATKstd	intergenic_region	MODIFIER	TRERF1-LOC102156982	608906-102156982	intergenic_region	608906-102156982		-1	n.11068691T>A		-1	-1	-1	-1	-1	-1	0
12	11228907	G	A	PASS	intron_variant	MODIFIER	UBR2	474903	transcript	XM_005627358.2	protein_coding	7	c.865-1310G>A		-1	-1	-1	-1	-1	-1	0
12	11228907	G	A	PASS	intron_variant	MODIFIER	UBR2	474903	transcript	XM_005627360.2	protein_coding	7	c.865-1310G>A		-1	-1	-1	-1	-1	-1	0
12	11228907	G	A	PASS	intron_variant	MODIFIER	UBR2	474903	transcript	XM_005627359.2	protein_coding	7	c.865-1310G>A		-1	-1	-1	-1	-1	-1	0
12	11228907	G	A	PASS	intron_variant	MODIFIER	UBR2	474903	transcript	XM_532138.5	protein_coding	7	c.865-1310G>A		-1	-1	-1	-1	-1	-1	0
12	11386805	C	A	GATKstd	intron_variant	MODIFIER	GLTSCR1L	474904	transcript	XM_005627362.2	protein_coding	1	c.44-10698C>A		-1	-1	-1	-1	-1	-1	0
12	11386805	C	A	GATKstd	intron_variant	MODIFIER	GLTSCR1L	474904	transcript	XM_014118451.1	protein_coding	2	c.44-10698C>A		-1	-1	-1	-1	-1	-1	0
12	11386805	C	A	GATKstd	intron_variant	MODIFIER	GLTSCR1L	474904	transcript	XM_014118452.1	protein_coding	2	c.44-10698C>A		-1	-1	-1	-1	-1	-1	0
12	11458225	G	A	GATKstd	upstream_gene_variant	MODIFIER	C12H6orf226	102155161	transcript	XM_005627763.1	protein_coding	-1	c.-576C>T		-1	-1	-1	-1	-1	-1	576
12	11458225	G	A	GATKstd	intergenic_region	MODIFIER	C12H6orf226-PTCRA	102155161-481804	intergenic_region	102155161-481804		-1	n.11458225G>A		-1	-1	-1	-1	-1	-1	0
12	11473693	CTCTTT	C	PASS	upstream_gene_variant	MODIFIER	CNPY3	609385	transcript	XM_846629.4	protein_coding	-1	c.-4062_-4058delTCTTT		-1	-1	-1	-1	-1	-1	3918
12	11473693	CTCTTT	C	PASS	intron_variant	MODIFIER	PTCRA	481804	transcript	XM_005627365.1	protein_coding	3	c.443-344_443-340delTCTTT		-1	-1	-1	-1	-1	-1	0
12	11517484	C	T	GATKstd	upstream_gene_variant	MODIFIER	PEX6	481805	transcript	XM_538926.5	protein_coding	-1	c.-2555G>A		-1	-1	-1	-1	-1	-1	2482
12	11517484	C	T	GATKstd	upstream_gene_variant	MODIFIER	PPP2R5D	481806	transcript	XM_005627369.2	protein_coding	-1	c.-1836C>T		-1	-1	-1	-1	-1	-1	1703
12	11517484	C	T	GATKstd	upstream_gene_variant	MODIFIER	PEX6	481805	transcript	XM_005627366.2	protein_coding	-1	c.-2555G>A		-1	-1	-1	-1	-1	-1	2482
12	11517484	C	T	GATKstd	intergenic_region	MODIFIER	PEX6-PPP2R5D	481805-481806	intergenic_region	481805-481806		-1	n.11517484C>T		-1	-1	-1	-1	-1	-1	0
12	11530309	G	GGCGCC	PASS	intron_variant	MODIFIER	PPP2R5D	481806	transcript	XM_005627369.2	protein_coding	2	c.106-4883_106-4882insGCGCC		-1	-1	-1	-1	-1	-1	0
12	11530312	T	G	GATKstd	intron_variant	MODIFIER	PPP2R5D	481806	transcript	XM_005627369.2	protein_coding	2	c.106-4880T>G		-1	-1	-1	-1	-1	-1	0
12	11530313	T	TAA	PASS	intron_variant	MODIFIER	PPP2R5D	481806	transcript	XM_005627369.2	protein_coding	2	c.106-4879_106-4878insAA		-1	-1	-1	-1	-1	-1	0
12	11530314	T	A	GATKstd	intron_variant	MODIFIER	PPP2R5D	481806	transcript	XM_005627369.2	protein_coding	2	c.106-4878T>A		-1	-1	-1	-1	-1	-1	0
12	11558999	G	A	GATKstd	downstream_gene_variant	MODIFIER	CUL7	481807	transcript	XM_538928.5	protein_coding	-1	c.*694C>T		-1	-1	-1	-1	-1	-1	638
12	11558999	G	A	GATKstd	downstream_gene_variant	MODIFIER	CUL7	481807	transcript	XM_005627380.2	protein_coding	-1	c.*694C>T		-1	-1	-1	-1	-1	-1	638
12	11558999	G	A	GATKstd	intergenic_region	MODIFIER	RRP36-CUL7	100687900-481807	intergenic_region	100687900-481807		-1	n.11558999G>A		-1	-1	-1	-1	-1	-1	0
12	11587886	A	T	PASS	intron_variant	MODIFIER	KLC4	474909	transcript	XM_005627372.2	protein_coding	9	c.1246+500A>T		-1	-1	-1	-1	-1	-1	0
12	11587886	A	T	PASS	intron_variant	MODIFIER	KLC4	474909	transcript	XM_005627377.2	protein_coding	9	c.1246+500A>T		-1	-1	-1	-1	-1	-1	0
12	11587886	A	T	PASS	intron_variant	MODIFIER	KLC4	474909	transcript	XM_014118455.1	protein_coding	11	c.1246+500A>T		-1	-1	-1	-1	-1	-1	0
12	11587886	A	T	PASS	intron_variant	MODIFIER	KLC4	474909	transcript	XM_014118456.1	protein_coding	11	c.1246+500A>T		-1	-1	-1	-1	-1	-1	0
12	11587886	A	T	PASS	intron_variant	MODIFIER	KLC4	474909	transcript	XM_014118457.1	protein_coding	10	c.1246+500A>T		-1	-1	-1	-1	-1	-1	0
12	11587886	A	T	PASS	intron_variant	MODIFIER	KLC4	474909	transcript	XM_005627378.2	protein_coding	9	c.1246+500A>T		-1	-1	-1	-1	-1	-1	0
12	11587886	A	T	PASS	intron_variant	MODIFIER	KLC4	474909	transcript	XM_014118454.1	protein_coding	10	c.1246+500A>T		-1	-1	-1	-1	-1	-1	0
12	11650379	G	A	GATKstd	intron_variant	MODIFIER	PTK7	481808	transcript	XM_538929.4	protein_coding	17	c.2721+2215G>A		-1	-1	-1	-1	-1	-1	0
12	11726092	G	A	PASS	intergenic_region	MODIFIER	DNPH1-TTBK1	481810-100684678	intergenic_region	481810-100684678		-1	n.11726092G>A		-1	-1	-1	-1	-1	-1	0
12	11796279	A	C	PASS	3_prime_UTR_variant	MODIFIER	ZNF318	609493	transcript	XM_014118460.1	protein_coding	9	c.*1480T>G		-1	-1	-1	-1	-1	-1	11560
12	11796279	A	C	PASS	upstream_gene_variant	MODIFIER	CRIP3	481812	transcript	XM_538933.4	protein_coding	-1	c.-5021T>G		-1	-1	-1	-1	-1	-1	4119
12	11796279	A	C	PASS	upstream_gene_variant	MODIFIER	CRIP3	481812	transcript	XM_014118462.1	protein_coding	-1	c.-5021T>G		-1	-1	-1	-1	-1	-1	4119
12	11796279	A	C	PASS	upstream_gene_variant	MODIFIER	CRIP3	481812	transcript	XM_014118461.1	protein_coding	-1	c.-5021T>G		-1	-1	-1	-1	-1	-1	4119
12	11796279	A	C	PASS	intron_variant	MODIFIER	LOC102153316	102153316	transcript	XR_293704.2	pseudogene	1	n.283+5538A>C		-1	-1	-1	-1	-1	-1	0
12	11796279	A	C	PASS	intron_variant	MODIFIER	ZNF318	609493	transcript	XR_001317468.1	pseudogene	9	n.3573+1321T>G		-1	-1	-1	-1	-1	-1	0
12	11796279	A	C	PASS	non_coding_transcript_exon_variant	MODIFIER	ZNF318	609493	transcript	XR_001317466.1	pseudogene	9	n.4894T>G		-1	-1	-1	-1	-1	-1	0
12	11796279	A	C	PASS	non_coding_transcript_exon_variant	MODIFIER	ZNF318	609493	transcript	XR_001317467.1	pseudogene	9	n.4911T>G		-1	-1	-1	-1	-1	-1	0
12	11803156	A	G	PASS	intron_variant	MODIFIER	LOC102153316	102153316	transcript	XR_293704.2	pseudogene	1	n.284-5733A>G		-1	-1	-1	-1	-1	-1	0
12	11803156	A	G	PASS	intron_variant	MODIFIER	ZNF318	609493	transcript	XM_014118460.1	protein_coding	8	c.*38+4645T>C		-1	-1	-1	-1	-1	-1	0
12	11803156	A	G	PASS	intron_variant	MODIFIER	ZNF318	609493	transcript	XR_001317466.1	pseudogene	8	n.3452+4606T>C		-1	-1	-1	-1	-1	-1	0
12	11803156	A	G	PASS	intron_variant	MODIFIER	ZNF318	609493	transcript	XR_001317467.1	pseudogene	8	n.3452+4606T>C		-1	-1	-1	-1	-1	-1	0
12	11803156	A	G	PASS	intron_variant	MODIFIER	ZNF318	609493	transcript	XR_001317468.1	pseudogene	8	n.3452+4606T>C		-1	-1	-1	-1	-1	-1	0
12	11835280	T	A	GATKstd	intron_variant	MODIFIER	ZNF318	609493	transcript	XM_846752.4	protein_coding	2	c.609-2135A>T		-1	-1	-1	-1	-1	-1	0
12	11835280	T	A	GATKstd	intron_variant	MODIFIER	ZNF318	609493	transcript	XM_014118460.1	protein_coding	2	c.609-2135A>T		-1	-1	-1	-1	-1	-1	0
12	11835280	T	A	GATKstd	intron_variant	MODIFIER	ZNF318	609493	transcript	XR_001317466.1	pseudogene	2	n.609-2135A>T		-1	-1	-1	-1	-1	-1	0
12	11835280	T	A	GATKstd	intron_variant	MODIFIER	ZNF318	609493	transcript	XR_001317467.1	pseudogene	2	n.609-2135A>T		-1	-1	-1	-1	-1	-1	0
12	11835280	T	A	GATKstd	intron_variant	MODIFIER	ZNF318	609493	transcript	XR_001317468.1	pseudogene	2	n.609-2135A>T		-1	-1	-1	-1	-1	-1	0
12	11978459	C	A	GATKstd	synonymous_variant	LOW	POLR1C	474912	transcript	XM_532147.5	protein_coding	1	c.31C>A	p.Arg11Arg	70	1336	31	1041	11	346	0
12	11978459	C	A	GATKstd	upstream_gene_variant	MODIFIER	YIPF3	481817	transcript	XM_538938.5	protein_coding	-1	c.-342G>T		-1	-1	-1	-1	-1	-1	158
12	11978459	C	A	GATKstd	upstream_gene_variant	MODIFIER	POLR1C	474912	transcript	XM_014118468.1	protein_coding	-1	c.-1633C>A		-1	-1	-1	-1	-1	-1	284
12	11978459	C	A	GATKstd	downstream_gene_variant	MODIFIER	XPO5	474913	transcript	XM_005627394.2	protein_coding	-1	c.*6187G>T		-1	-1	-1	-1	-1	-1	4612
12	11978459	C	A	GATKstd	downstream_gene_variant	MODIFIER	XPO5	474913	transcript	XM_005627395.2	protein_coding	-1	c.*6187G>T		-1	-1	-1	-1	-1	-1	4612
12	12014418	C	T	GATKstd	intron_variant	MODIFIER	XPO5	474913	transcript	XM_005627394.2	protein_coding	13	c.1877-134G>A		-1	-1	-1	-1	-1	-1	0
12	12014418	C	T	GATKstd	intron_variant	MODIFIER	XPO5	474913	transcript	XM_005627395.2	protein_coding	12	c.1850-134G>A		-1	-1	-1	-1	-1	-1	0
12	12079911	C	A	GATKstd	intron_variant	MODIFIER	GTPBP2	481818	transcript	XM_538939.5	protein_coding	1	c.186+841G>T		-1	-1	-1	-1	-1	-1	0
12	12081304	G	C	GATKstd	upstream_gene_variant	MODIFIER	GTPBP2	481818	transcript	XM_538939.5	protein_coding	-1	c.-367C>G		-1	-1	-1	-1	-1	-1	335
12	12081304	G	C	GATKstd	upstream_gene_variant	MODIFIER	MAD2L1BP	474916	transcript	XM_532151.5	protein_coding	-1	c.-4632G>C		-1	-1	-1	-1	-1	-1	4548
12	12081304	G	C	GATKstd	intergenic_region	MODIFIER	GTPBP2-MAD2L1BP	481818-474916	intergenic_region	481818-474916		-1	n.12081304G>C		-1	-1	-1	-1	-1	-1	0
12	12082732	G	GA	PASS	upstream_gene_variant	MODIFIER	GTPBP2	481818	transcript	XM_538939.5	protein_coding	-1	c.-1796_-1795insT		-1	-1	-1	-1	-1	-1	1764
12	12082732	G	GA	PASS	upstream_gene_variant	MODIFIER	MAD2L1BP	474916	transcript	XM_532151.5	protein_coding	-1	c.-3204_-3203insA		-1	-1	-1	-1	-1	-1	3119
12	12082732	G	GA	PASS	intergenic_region	MODIFIER	GTPBP2-MAD2L1BP	481818-474916	intergenic_region	481818-474916		-1	n.12082732_12082733insA		-1	-1	-1	-1	-1	-1	0
12	12082734	G	A	PASS	upstream_gene_variant	MODIFIER	GTPBP2	481818	transcript	XM_538939.5	protein_coding	-1	c.-1797C>T		-1	-1	-1	-1	-1	-1	1765
12	12082734	G	A	PASS	upstream_gene_variant	MODIFIER	MAD2L1BP	474916	transcript	XM_532151.5	protein_coding	-1	c.-3202G>A		-1	-1	-1	-1	-1	-1	3118
12	12082734	G	A	PASS	intergenic_region	MODIFIER	GTPBP2-MAD2L1BP	481818-474916	intergenic_region	481818-474916		-1	n.12082734G>A		-1	-1	-1	-1	-1	-1	0
12	12082735	C	A	PASS	upstream_gene_variant	MODIFIER	GTPBP2	481818	transcript	XM_538939.5	protein_coding	-1	c.-1798G>T		-1	-1	-1	-1	-1	-1	1766
12	12082735	C	A	PASS	upstream_gene_variant	MODIFIER	MAD2L1BP	474916	transcript	XM_532151.5	protein_coding	-1	c.-3201C>A		-1	-1	-1	-1	-1	-1	3117
12	12082735	C	A	PASS	intergenic_region	MODIFIER	GTPBP2-MAD2L1BP	481818-474916	intergenic_region	481818-474916		-1	n.12082735C>A		-1	-1	-1	-1	-1	-1	0
12	12083928	T	C	GATKstd	upstream_gene_variant	MODIFIER	GTPBP2	481818	transcript	XM_538939.5	protein_coding	-1	c.-2991A>G		-1	-1	-1	-1	-1	-1	2959
12	12083928	T	C	GATKstd	upstream_gene_variant	MODIFIER	MAD2L1BP	474916	transcript	XM_532151.5	protein_coding	-1	c.-2008T>C		-1	-1	-1	-1	-1	-1	1924
12	12083928	T	C	GATKstd	intergenic_region	MODIFIER	GTPBP2-MAD2L1BP	481818-474916	intergenic_region	481818-474916		-1	n.12083928T>C		-1	-1	-1	-1	-1	-1	0
12	12084704	G	A	PASS	upstream_gene_variant	MODIFIER	GTPBP2	481818	transcript	XM_538939.5	protein_coding	-1	c.-3767C>T		-1	-1	-1	-1	-1	-1	3735
12	12084704	G	A	PASS	upstream_gene_variant	MODIFIER	MAD2L1BP	474916	transcript	XM_532151.5	protein_coding	-1	c.-1232G>A		-1	-1	-1	-1	-1	-1	1148
12	12084704	G	A	PASS	intergenic_region	MODIFIER	GTPBP2-MAD2L1BP	481818-474916	intergenic_region	481818-474916		-1	n.12084704G>A		-1	-1	-1	-1	-1	-1	0
12	12085188	GAGGCTCTCA	G	PASS	upstream_gene_variant	MODIFIER	GTPBP2	481818	transcript	XM_538939.5	protein_coding	-1	c.-4260_-4252delTGAGAGCCT		-1	-1	-1	-1	-1	-1	4220
12	12085188	GAGGCTCTCA	G	PASS	upstream_gene_variant	MODIFIER	MAD2L1BP	474916	transcript	XM_532151.5	protein_coding	-1	c.-747_-739delAGGCTCTCA		-1	-1	-1	-1	-1	-1	663
12	12085188	GAGGCTCTCA	G	PASS	intergenic_region	MODIFIER	GTPBP2-MAD2L1BP	481818-474916	intergenic_region	481818-474916		-1	n.12085189_12085197delAGGCTCTCA		-1	-1	-1	-1	-1	-1	0
12	12086161	C	T	GATKstd	intron_variant	MODIFIER	MAD2L1BP	474916	transcript	XM_532151.5	protein_coding	1	c.46+180C>T		-1	-1	-1	-1	-1	-1	0
12	12086383	G	A	GATKstd	intron_variant	MODIFIER	MAD2L1BP	474916	transcript	XM_532151.5	protein_coding	1	c.47-93G>A		-1	-1	-1	-1	-1	-1	0
12	12229534	C	T	GATKstd	downstream_gene_variant	MODIFIER	VEGFA	403802	transcript	NM_001003175.2	protein_coding	-1	c.*6462C>T		-1	-1	-1	-1	-1	-1	4556
12	12229534	C	T	GATKstd	downstream_gene_variant	MODIFIER	VEGFA	403802	transcript	NM_001110501.1	protein_coding	-1	c.*6462C>T		-1	-1	-1	-1	-1	-1	4556
12	12229534	C	T	GATKstd	downstream_gene_variant	MODIFIER	VEGFA	403802	transcript	NM_001110502.1	protein_coding	-1	c.*6462C>T		-1	-1	-1	-1	-1	-1	4556
12	12229534	C	T	GATKstd	intergenic_region	MODIFIER	VEGFA-LOC102154853	403802-102154853	intergenic_region	403802-102154853		-1	n.12229534C>T		-1	-1	-1	-1	-1	-1	0
12	12295581	A	G	GATKstd	intergenic_region	MODIFIER	LOC102154853-LOC102154930	102154853-102154930	intergenic_region	102154853-102154930		-1	n.12295581A>G		-1	-1	-1	-1	-1	-1	0
12	12306687	C	T	GATKstd	intergenic_region	MODIFIER	LOC102154853-LOC102154930	102154853-102154930	intergenic_region	102154853-102154930		-1	n.12306687C>T		-1	-1	-1	-1	-1	-1	0
12	14420738	G	GGATA	PASS	intergenic_region	MODIFIER	ENPP5-RCAN2	481824-609864	intergenic_region	481824-609864		-1	n.14420738_14420739insGATA		-1	-1	-1	-1	-1	-1	0
12	15913543	A	C	PASS	downstream_gene_variant	MODIFIER	PTCHD4	100855423	transcript	XM_014118506.1	protein_coding	-1	c.*3297T>G		-1	-1	-1	-1	-1	-1	32
12	15913543	A	C	PASS	downstream_gene_variant	MODIFIER	PTCHD4	100855423	transcript	XM_003639429.3	protein_coding	-1	c.*3297T>G		-1	-1	-1	-1	-1	-1	32
12	15913543	A	C	PASS	downstream_gene_variant	MODIFIER	PTCHD4	100855423	transcript	XM_014118507.1	protein_coding	-1	c.*3297T>G		-1	-1	-1	-1	-1	-1	32
12	15913543	A	C	PASS	intergenic_region	MODIFIER	OPN5-PTCHD4	100856777-100855423	intergenic_region	100856777-100855423		-1	n.15913543A>C		-1	-1	-1	-1	-1	-1	0
12	15998595	C	T	GATKstd	intron_variant	MODIFIER	PTCHD4	100855423	transcript	XM_014118506.1	protein_coding	2	c.1081+43321G>A		-1	-1	-1	-1	-1	-1	0
12	15998595	C	T	GATKstd	intron_variant	MODIFIER	PTCHD4	100855423	transcript	XM_003639429.3	protein_coding	2	c.907+43321G>A		-1	-1	-1	-1	-1	-1	0
12	15998595	C	T	GATKstd	intron_variant	MODIFIER	PTCHD4	100855423	transcript	XM_014118507.1	protein_coding	3	c.1072+43321G>A		-1	-1	-1	-1	-1	-1	0
12	15998712	A	G	PASS	intron_variant	MODIFIER	PTCHD4	100855423	transcript	XM_014118506.1	protein_coding	2	c.1081+43204T>C		-1	-1	-1	-1	-1	-1	0
12	15998712	A	G	PASS	intron_variant	MODIFIER	PTCHD4	100855423	transcript	XM_003639429.3	protein_coding	2	c.907+43204T>C		-1	-1	-1	-1	-1	-1	0
12	15998712	A	G	PASS	intron_variant	MODIFIER	PTCHD4	100855423	transcript	XM_014118507.1	protein_coding	3	c.1072+43204T>C		-1	-1	-1	-1	-1	-1	0
12	16016249	TC	T	PASS	intron_variant	MODIFIER	PTCHD4	100855423	transcript	XM_014118506.1	protein_coding	2	c.1081+25666delG		-1	-1	-1	-1	-1	-1	0
12	16016249	TC	T	PASS	intron_variant	MODIFIER	PTCHD4	100855423	transcript	XM_003639429.3	protein_coding	2	c.907+25666delG		-1	-1	-1	-1	-1	-1	0
12	16016249	TC	T	PASS	intron_variant	MODIFIER	PTCHD4	100855423	transcript	XM_014118507.1	protein_coding	3	c.1072+25666delG		-1	-1	-1	-1	-1	-1	0
12	16118705	A	T	GATKstd	intergenic_region	MODIFIER	PTCHD4-474929	100855423-474929	intergenic_region	100855423-474929		-1	n.16118705A>T		-1	-1	-1	-1	-1	-1	0
12	20493190	A	G	GATKstd	intron_variant	MODIFIER	ICK	481843	transcript	XM_005627476.2	protein_coding	1	c.-172-2291T>C		-1	-1	-1	-1	-1	-1	0
12	20493190	A	G	GATKstd	intron_variant	MODIFIER	ICK	481843	transcript	XM_005627478.2	protein_coding	1	c.-172-2291T>C		-1	-1	-1	-1	-1	-1	0
12	20493190	A	G	GATKstd	intron_variant	MODIFIER	ICK	481843	transcript	XM_538964.5	protein_coding	1	c.-172-2291T>C		-1	-1	-1	-1	-1	-1	0
12	20497597	T	G	GATKstd	intron_variant	MODIFIER	ICK	481843	transcript	XM_005627476.2	protein_coding	1	c.-172-6698A>C		-1	-1	-1	-1	-1	-1	0
12	20497597	T	G	GATKstd	intron_variant	MODIFIER	ICK	481843	transcript	XM_005627478.2	protein_coding	1	c.-172-6698A>C		-1	-1	-1	-1	-1	-1	0
12	20497597	T	G	GATKstd	intron_variant	MODIFIER	ICK	481843	transcript	XM_538964.5	protein_coding	1	c.-172-6698A>C		-1	-1	-1	-1	-1	-1	0
12	20644897	C	T	GATKstd	upstream_gene_variant	MODIFIER	GCM1	481844	transcript	XM_014118053.1	protein_coding	-1	c.-4704G>A		-1	-1	-1	-1	-1	-1	2070
12	20644897	C	T	GATKstd	intron_variant	MODIFIER	GCM1	481844	transcript	XM_005627479.1	protein_coding	1	c.-246-1447G>A		-1	-1	-1	-1	-1	-1	0
12	20644897	C	T	GATKstd	intron_variant	MODIFIER	GCM1	481844	transcript	XM_538965.4	protein_coding	1	c.-137-4567G>A		-1	-1	-1	-1	-1	-1	0
12	20658619	A	C	GATKstd	intron_variant	MODIFIER	GCM1	481844	transcript	XM_005627479.1	protein_coding	1	c.-247+4351T>G		-1	-1	-1	-1	-1	-1	0
12	20658619	A	C	GATKstd	intron_variant	MODIFIER	GCM1	481844	transcript	XM_538965.4	protein_coding	1	c.-138+4351T>G		-1	-1	-1	-1	-1	-1	0
12	20658619	A	C	GATKstd	non_coding_transcript_exon_variant	MODIFIER	100687320	100687320	transcript	100687320	pseudogene	1	n.206A>C		-1	-1	-1	-1	-1	-1	0
12	21622226	T	C	GATKstd	intron_variant	MODIFIER	MLIP	474943	transcript	XM_005627487.2	protein_coding	4	c.199-850T>C		-1	-1	-1	-1	-1	-1	0
[truncated: 10,879 more rows]
