# Supplementary material for: TSEN54 missense variant in Standard Schnauzers with leukodystrophy
Source: PLoS Genet. 2019 Oct 4;15(10):e1008411. doi: 10.1371/journal.pgen.1008411 (PMC6795476; doi:10.1371/journal.pgen.1008411)
Supplement: S5 Table — (XLSX) [file pgen.1008411.s006.xlsx]

## Sheet: Sheet1
S5 Table. TSEN54:c.371G>A genotypes of 627 dogs from 72 different dog breeds
Breed Abbreviation	Breed	Number of dogs	Genotype
			G/G	A/G	A/A
AI	Akita Inu	8	8	0	0
AC	Australian Cattle Dog	8	8	0	0
AD	Alpine Dachsbracke	8	8	0	0
AP	Appenzeller Mountain Dog	8	8	0	0
AK	Australian Kelpie	8	8	0	0
AU	Australian Shepherd	8	8	0	0
BA	Barbet	8	8	0	0
BO	Barsoi	8	8	0	0
BG	Bavarian Mountain Hound	8	8	0	0
BE	Beagle	8	8	0	0
BD	Bearded Collie	8	8	0	0
BS	Bernese Mountain Dog	8	8	0	0
BC	Border Collie	8	8	0	0
BN	Boston Terrier	8	8	0	0
CE	Cairn Terrier	8	8	0	0
CS	Cão da Serra de Aires	8	8	0	0
CC	Chinese Crested Dog	8	8	0	0
CW	Chow Chow	8	8	0	0
CR	Curly Coated Retriever	8	8	0	0
TW	Czechoslovakian Wolfdog	8	8	0	0
DH	Dachshund	8	8	0	0
DW	Deutscher Wachtelhund	8	8	0	0
DO	Doberman Pinscher	8	8	0	0
EL	Elo	8	8	0	0
EN	Entlebucher Mountain Dog	8	8	0	0
EU	Eurasian Dog	8	8	0	0
FR	Flat Coated Retriever	8	8	0	0
FB	French Bulldog	8	8	0	0
DS	German Shepherd	8	8	0	0
GS	German Spitz (Grossspitz)	8	8	0	0
KS	German Spitz (Kleinspitz)	8	8	0	0
MS	German Spitz (Mittelspitz)	8	8	0	0
GW	German Wirehaired Pointer	8	8	0	0
RS	Giant Schnauzer	39	39	0	0
GR	Golden Retriever	8	8	0	0
DD	Great Dane	8	8	0	0
GY	Greyhound	8	8	0	0
GD	Groenendael	8	8	0	0
HW	Hovawart	8	8	0	0
JT	Hunting Terrier	8	8	0	0
IT	Irish Terrier	8	8	0	0
JR	Jack Russell Terrier	8	8	0	0
WS	Keeshound (Wolfsspitz)	8	8	0	0
KF	Kromfohrländer	8	8	0	0
LA	Labrador Retriever	8	8	0	0
LR	Lagotto romagnolo	8	8	0	0
LN	Landseer	8	8	0	0
LB	Leonberger	8	8	0	0
MA	Malinois	8	8	0	0
MB	Miniature Bullterrier	8	8	0	0
RP	Miniature Pinscher	7	7	0	0
ZZ	Miniature Schnauzer	21	21	0	0
MU	Mudi	8	8	0	0
NF	Newfoundland	8	8	0	0
NW	Norwich Terrier	8	8	0	0
NR	Nova Scotia Duck Tolling Retriever	8	8	0	0
PE	Perro de Agua Espanõl	8	8	0	0
PH	Peruvian Hairless Dog	8	8	0	0
PO	Polski Owczarek Nizinny	8	8	0	0
ZS	Pomeranian (Zwergspitz)	8	8	0	0
GP/PL	Poodle	16	16	0	0
RR	Rhodesian Ridgeback	8	8	0	0
SB	Saint Bernard	8	8	0	0
NS	Schapendoes	8	8	0	0
SC	Scottish Terrier	8	8	0	0
SY	Siberian Husky	8	8	0	0
SS	Shetland Sheepdog	8	8	0	0
SG	Sloughi	8	8	0	0
TT	Tibetan Terrier	8	8	0	0
WW	West Highland White Terrier	8	8	0	0
WH	Whippet	8	8	0	0
BB	White Swiss Shepherd	8	8	0	0
	Total	627	627	0	0
